# Supplementary material for: (3,6-Dimethyl-1,2,4,5-tetra­zine-1,4-di­yl)bis­[(morpholin-4-yl)methanone]
Source: Acta Crystallogr Sect E Struct Rep Online. 2012 Feb 10;68(Pt 3):o681. doi: 10.1107/S1600536812004849 (PMC3295465; doi:10.1107/S1600536812004849)
Supplement: Supplementary file 1 [file e-68-0o681-sup1.cif]

##############################################################################
#                                                                            #
# This CIF contains the data in a paper accepted for publication in          #
# Acta Crystallographica Section E. It conforms to the requirements of       #
# Notes for Authors for Acta Crystallographica Section E, and has been       #
# peer reviewed under the auspices of the IUCr Commission on Journals.       #
#                                                                            #
# Full details of the Crystallographic Information File format               #
# are given in the paper "The Crystallographic Information File (CIF):       #
# a New Standard Archive File for Crystallography" by S. R. Hall, F. H.      #
# Allen and I. D. Brown [Acta Cryst. (1991), A47, 655-685].                  #
#                                                                            #
# The current version of the core CIF dictionary is obtainable from          #
# ftp://ftp.iucr.org/pub/cif_core.dic.                                       #
#                                                                            #
# Software is freely available for graphical display of the structure(s)     #
# in this CIF. For information consult the CIF software page                 #
# http://www.iucr.org/resources/cif/software.                                #
#                                                                            #
# This file may be used for bona fide research purposes within the           #
# scientific community so long as proper attribution is given to the journal # 
# article from which it was obtained.                                        #
#                                                                            #
##############################################################################
data_I
_audit_creation_method     SHELXL97
_chemical_name_systematic
;
(3,6-Dimethyl-1,2,4,5-tetrazine-1,4-diyl)bis[(morpholin-4-yl)methanone]
;
_chemical_name_common     ?
_chemical_formula_moiety     'C14 H22 N6 O4'
_chemical_formula_sum     'C14 H22 N6 O4'
_chemical_formula_iupac     'C14 H22 N6 O4'
_chemical_formula_weight     338.38
_symmetry_cell_setting     monoclinic
_symmetry_space_group_name_H-M     'P 21/n'
_symmetry_space_group_name_Hall     '-P 2yn'
loop_
    _symmetry_equiv_pos_as_xyz
    'x, y, z'
    '-x+1/2, y+1/2, -z+1/2'
    '-x, -y, -z'
    'x-1/2, -y-1/2, z-1/2'
_cell_length_a     15.285(3)
_cell_length_b     6.5977(14)
_cell_length_c     16.729(4)
_cell_angle_alpha     90.00
_cell_angle_beta     106.576(3)
_cell_angle_gamma     90.00
_cell_volume     1617.0(6)
_cell_formula_units_Z     4
_cell_measurement_reflns_used     6920
_cell_measurement_theta_min     2.91
_cell_measurement_theta_max     28.22
_cell_measurement_temperature     298(2)
_exptl_crystal_description     block
_exptl_crystal_colour     yellow
_exptl_crystal_size_max     0.55
_exptl_crystal_size_mid     0.42
_exptl_crystal_size_min     0.28
_exptl_crystal_density_diffrn     1.390
_exptl_crystal_density_meas     ?
_exptl_crystal_density_method     'not measured'
_exptl_crystal_F_000     720
_exptl_absorpt_coefficient_mu     0.104
_exptl_absorpt_correction_type     multi-scan
_exptl_absorpt_process_details     '(SADABS; Bruker, 1997)'
_exptl_absorpt_correction_T_min     0.9443
_exptl_absorpt_correction_T_max     0.9712
_exptl_special_details
;
;
_diffrn_ambient_temperature     298(2)
_diffrn_radiation_type     MoK\a
_diffrn_radiation_wavelength     0.71073
_diffrn_radiation_source     'fine-focus sealed tube'
_diffrn_radiation_monochromator     graphite
_diffrn_measurement_device_type     'Bruker SMART CCD'
_diffrn_measurement_method     '\f and \w'
_diffrn_detector_area_resol_mean     ?
_diffrn_reflns_number     9248
_diffrn_reflns_av_R_equivalents     0.0200
_diffrn_reflns_av_sigmaI/netI     0.0244
_diffrn_reflns_theta_min     2.13
_diffrn_reflns_theta_max     28.33
_diffrn_reflns_theta_full     25.24
_diffrn_measured_fraction_theta_max     0.920
_diffrn_measured_fraction_theta_full     0.999
_diffrn_reflns_limit_h_min     -15
_diffrn_reflns_limit_h_max     20
_diffrn_reflns_limit_k_min     -8
_diffrn_reflns_limit_k_max     8
_diffrn_reflns_limit_l_min     -18
_diffrn_reflns_limit_l_max     21
_diffrn_standards_number     ?
_diffrn_standards_interval_count     ?
_diffrn_standards_interval_time     ?
_diffrn_standards_decay_%     ?
_refine_special_details
;
 Refinement of F^2^ against ALL reflections.  The weighted R-factor wR and
 goodness of fit S are based on F^2^, conventional R-factors R are based
 on F, with F set to zero for negative F^2^. The threshold expression of
 F^2^ > 2sigma(F^2^) is used only for calculating R-factors(gt) etc. and is
 not relevant to the choice of reflections for refinement.  R-factors based
 on F^2^ are statistically about twice as large as those based on F, and R-
 factors based on ALL data will be even larger.
;
_reflns_number_total     3714
_reflns_number_gt     2908
_reflns_threshold_expression     I>2\s(I)
_refine_ls_structure_factor_coef     Fsqd
_refine_ls_matrix_type     full
_refine_ls_R_factor_all     0.0610
_refine_ls_R_factor_gt     0.0487
_refine_ls_wR_factor_gt     0.1309
_refine_ls_wR_factor_ref     0.1418
_refine_ls_goodness_of_fit_ref     1.026
_refine_ls_restrained_S_all     1.026
_refine_ls_number_reflns     3714
_refine_ls_number_parameters     220
_refine_ls_number_restraints     0
_refine_ls_hydrogen_treatment     constr
_refine_ls_weighting_scheme     calc
_refine_ls_weighting_details
       'calc w = 1/[\s^2^(Fo^2^)+(0.0823P)^2^+0.2523P] where P=(Fo^2^+2Fc^2^)/3'
_atom_sites_solution_hydrogens     geom
_atom_sites_solution_primary     direct
_atom_sites_solution_secondary     difmap
_refine_ls_shift/su_max     0.000
_refine_ls_shift/su_mean     0.000
_refine_diff_density_max     0.269
_refine_diff_density_min     -0.267
_refine_ls_extinction_method     'SHELXL97 (Sheldrick, 2008)'
_refine_ls_extinction_coef     0.036(3)
_refine_ls_extinction_expression
                                  'Fc^*^=kFc[1+0.001xFc^2^\l^3^/sin(2\q)]^-1/4^'
loop_
    _atom_type_symbol
    _atom_type_description
    _atom_type_scat_dispersion_real
    _atom_type_scat_dispersion_imag
    _atom_type_scat_source
    'C' 'C' 0.0033 0.0016
                         'International Tables Vol C Tables 4.2.6.8 and 6.1.1.4'
    'H' 'H' 0.0000 0.0000
                         'International Tables Vol C Tables 4.2.6.8 and 6.1.1.4'
    'N' 'N' 0.0061 0.0033
                         'International Tables Vol C Tables 4.2.6.8 and 6.1.1.4'
    'O' 'O' 0.0106 0.0060
                         'International Tables Vol C Tables 4.2.6.8 and 6.1.1.4'
_computing_data_collection     'SMART (Bruker, 1997)'
_computing_cell_refinement     'SAINT (Bruker, 1997)'
_computing_data_reduction     'SAINT (Bruker, 1997)'
_computing_structure_solution     'SHELXS97 (Sheldrick, 2008)'
_computing_structure_refinement     'SHELXL97 (Sheldrick, 2008)'
_computing_molecular_graphics     'ORTEP-3 for Windows (Farrugia, 1997)'
_computing_publication_material     'WinGX (Farrugia, 1999)'
loop_
    _atom_site_type_symbol
    _atom_site_label
    _atom_site_fract_x
    _atom_site_fract_y
    _atom_site_fract_z
    _atom_site_U_iso_or_equiv
    _atom_site_adp_type
    _atom_site_calc_flag
    _atom_site_refinement_flags
    _atom_site_occupancy
    _atom_site_symmetry_multiplicity
    _atom_site_disorder_assembly
    _atom_site_disorder_group
    N N2 0.68618(8) 0.70860(18) 0.11259(7) 0.0374(3) Uani d . 1 1 . .
    N N4 0.59388(8) 0.60296(19) 0.19430(7) 0.0409(3) Uani d . 1 1 . .
    N N5 0.55633(9) 0.43942(18) 0.13981(8) 0.0450(3) Uani d . 1 1 . .
    N N1 0.66936(9) 0.51243(19) 0.07644(8) 0.0456(3) Uani d . 1 1 . .
    O O4 0.49306(9) 0.2853(2) 0.41742(7) 0.0586(3) Uani d . 1 1 . .
    O O3 0.74085(9) 0.7091(2) -0.18200(7) 0.0620(4) Uani d . 1 1 . .
    N N6 0.53166(9) 0.5633(2) 0.30490(8) 0.0444(3) Uani d . 1 1 . .
    C C6 0.59824(9) 0.3973(2) 0.08605(8) 0.0359(3) Uani d . 1 1 . .
    N N3 0.75197(8) 0.57709(19) -0.01932(7) 0.0416(3) Uani d . 1 1 . .
    O O1 0.75909(9) 0.27148(18) 0.04345(9) 0.0643(4) Uani d . 1 1 . .
    C C3 0.64652(9) 0.7449(2) 0.16842(8) 0.0333(3) Uani d . 1 1 . .
    O O2 0.48046(10) 0.8161(2) 0.21322(9) 0.0764(5) Uani d . 1 1 . .
    C C4 0.72971(10) 0.4435(2) 0.03193(8) 0.0397(3) Uani d . 1 1 . .
    C C5 0.52962(10) 0.6716(2) 0.23773(9) 0.0415(3) Uani d . 1 1 . .
    C C11 0.59485(10) 0.3983(2) 0.33971(10) 0.0461(4) Uani d . 1 1 . .
    H H11A 0.6405 0.4442 0.3895 0.055 Uiso calc R 1 1 . .
    H H11B 0.6258 0.3549 0.2994 0.055 Uiso calc R 1 1 . .
    C C12 0.54193(11) 0.2249(3) 0.36082(10) 0.0492(4) Uani d . 1 1 . .
    H H12A 0.4994 0.1738 0.3101 0.059 Uiso calc R 1 1 . .
    H H12B 0.5836 0.1161 0.3854 0.059 Uiso calc R 1 1 . .
    C C7 0.82145(11) 0.5206(3) -0.06011(10) 0.0490(4) Uani d . 1 1 . .
    H H7A 0.8456 0.3874 -0.0413 0.059 Uiso calc R 1 1 . .
    H H7B 0.8714 0.6170 -0.0455 0.059 Uiso calc R 1 1 . .
    C C10 0.70416(11) 0.7647(2) -0.05175(9) 0.0461(4) Uani d . 1 1 . .
    H H10A 0.7453 0.8788 -0.0350 0.055 Uiso calc R 1 1 . .
    H H10B 0.6533 0.7839 -0.0287 0.055 Uiso calc R 1 1 . .
    C C14 0.47410(12) 0.6227(3) 0.35760(11) 0.0531(4) Uani d . 1 1 . .
    H H14A 0.4279 0.7179 0.3278 0.064 Uiso calc R 1 1 . .
    H H14B 0.5111 0.6889 0.4076 0.064 Uiso calc R 1 1 . .
    C C1 0.66582(12) 0.9416(3) 0.21394(11) 0.0535(4) Uani d . 1 1 . .
    H H1A 0.6875 0.9164 0.2728 0.080 Uiso calc R 1 1 . .
    H H1B 0.6109 1.0208 0.2020 0.080 Uiso calc R 1 1 . .
    H H1C 0.7115 1.0143 0.1963 0.080 Uiso calc R 1 1 . .
    C C13 0.42906(12) 0.4385(3) 0.38095(11) 0.0548(4) Uani d . 1 1 . .
    H H13A 0.3958 0.4774 0.4200 0.066 Uiso calc R 1 1 . .
    H H13B 0.3854 0.3847 0.3315 0.066 Uiso calc R 1 1 . .
    C C2 0.56523(12) 0.2236(3) 0.02845(12) 0.0594(5) Uani d . 1 1 . .
    H H2A 0.5571 0.2667 -0.0280 0.089 Uiso calc R 1 1 . .
    H H2B 0.5081 0.1761 0.0345 0.089 Uiso calc R 1 1 . .
    H H2C 0.6093 0.1159 0.0418 0.089 Uiso calc R 1 1 . .
    C C9 0.66960(12) 0.7561(3) -0.14556(10) 0.0588(5) Uani d . 1 1 . .
    H H9A 0.6222 0.6540 -0.1618 0.071 Uiso calc R 1 1 . .
    H H9B 0.6429 0.8858 -0.1666 0.071 Uiso calc R 1 1 . .
    C C8 0.77950(13) 0.5188(3) -0.15316(10) 0.0581(5) Uani d . 1 1 . .
    H H8A 0.8259 0.4854 -0.1803 0.070 Uiso calc R 1 1 . .
    H H8B 0.7326 0.4153 -0.1678 0.070 Uiso calc R 1 1 . .
loop_
    _atom_site_aniso_label
    _atom_site_aniso_U_11
    _atom_site_aniso_U_22
    _atom_site_aniso_U_33
    _atom_site_aniso_U_12
    _atom_site_aniso_U_13
    _atom_site_aniso_U_23
    N2 0.0443(6) 0.0343(6) 0.0378(6) -0.0095(5) 0.0183(5) -0.0074(5)
    N4 0.0480(7) 0.0397(7) 0.0428(6) -0.0052(5) 0.0255(5) -0.0037(5)
    N5 0.0469(7) 0.0330(6) 0.0625(8) -0.0085(5) 0.0278(6) -0.0075(5)
    N1 0.0601(8) 0.0379(7) 0.0506(7) -0.0152(6) 0.0346(6) -0.0145(5)
    O4 0.0659(7) 0.0694(8) 0.0489(6) 0.0032(6) 0.0302(6) 0.0145(6)
    O3 0.0741(8) 0.0787(9) 0.0390(6) 0.0023(7) 0.0255(6) 0.0062(6)
    N6 0.0515(7) 0.0449(7) 0.0471(7) 0.0098(6) 0.0306(6) 0.0054(5)
    C6 0.0375(7) 0.0288(7) 0.0417(7) -0.0002(5) 0.0119(6) -0.0014(5)
    N3 0.0471(7) 0.0461(7) 0.0390(6) 0.0091(5) 0.0239(5) 0.0036(5)
    O1 0.0768(8) 0.0459(7) 0.0819(9) 0.0174(6) 0.0417(7) 0.0147(6)
    C3 0.0353(6) 0.0348(7) 0.0297(6) -0.0013(5) 0.0089(5) -0.0013(5)
    O2 0.0777(9) 0.0787(9) 0.0906(10) 0.0378(8) 0.0525(8) 0.0386(8)
    C4 0.0438(7) 0.0405(8) 0.0376(7) 0.0007(6) 0.0163(6) -0.0037(6)
    C5 0.0431(7) 0.0416(8) 0.0456(8) 0.0033(6) 0.0221(6) 0.0017(6)
    C11 0.0434(8) 0.0514(9) 0.0468(8) 0.0064(7) 0.0182(6) 0.0062(7)
    C12 0.0541(9) 0.0496(9) 0.0457(8) 0.0062(7) 0.0173(7) 0.0079(7)
    C7 0.0487(8) 0.0588(10) 0.0483(8) 0.0086(7) 0.0278(7) 0.0008(7)
    C10 0.0564(9) 0.0445(8) 0.0424(8) 0.0095(7) 0.0223(7) 0.0053(6)
    C14 0.0653(10) 0.0531(10) 0.0544(9) 0.0064(8) 0.0386(8) -0.0022(7)
    C1 0.0623(10) 0.0481(9) 0.0552(9) -0.0113(8) 0.0248(8) -0.0196(7)
    C13 0.0541(9) 0.0674(11) 0.0531(9) 0.0012(8) 0.0316(8) 0.0028(8)
    C2 0.0529(9) 0.0473(9) 0.0776(12) -0.0106(7) 0.0179(9) -0.0261(8)
    C9 0.0598(10) 0.0707(12) 0.0452(9) 0.0083(9) 0.0138(8) 0.0096(8)
    C8 0.0704(11) 0.0663(11) 0.0470(9) -0.0035(9) 0.0318(8) -0.0119(8)
_geom_special_details
;
 All esds (except the esd in the dihedral angle between two l.s. planes)
 are estimated using the full covariance matrix.  The cell esds are taken
 into account individually in the estimation of esds in distances, angles
 and torsion angles; correlations between esds in cell parameters are only
 used when they are defined by crystal symmetry.  An approximate (isotropic)
 treatment of cell esds is used for estimating esds involving l.s. planes.
;
loop_
    _geom_bond_atom_site_label_1
    _geom_bond_atom_site_label_2
    _geom_bond_site_symmetry_2
    _geom_bond_distance
    _geom_bond_publ_flag
    N2 C3 . 1.2730(17) ?
    N2 N1 . 1.4207(16) ?
    N4 C3 . 1.3821(17) ?
    N4 N5 . 1.4235(17) ?
    N4 C5 . 1.4509(17) ?
    N5 C6 . 1.2748(18) ?
    N1 C6 . 1.3728(17) ?
    N1 C4 . 1.4155(17) ?
    O4 C13 . 1.418(2) ?
    O4 C12 . 1.4201(19) ?
    O3 C8 . 1.413(2) ?
    O3 C9 . 1.426(2) ?
    N6 C5 . 1.3245(19) ?
    N6 C11 . 1.4620(19) ?
    N6 C14 . 1.4653(17) ?
    C6 C2 . 1.490(2) ?
    N3 C4 . 1.3392(18) ?
    N3 C10 . 1.4609(19) ?
    N3 C7 . 1.4650(17) ?
    O1 C4 . 1.2158(18) ?
    C3 C1 . 1.4911(19) ?
    O2 C5 . 1.2104(19) ?
    C11 C12 . 1.500(2) ?
    C11 H11A . 0.9700 ?
    C11 H11B . 0.9700 ?
    C12 H12A . 0.9700 ?
    C12 H12B . 0.9700 ?
    C7 C8 . 1.505(2) ?
    C7 H7A . 0.9700 ?
    C7 H7B . 0.9700 ?
    C10 C9 . 1.507(2) ?
    C10 H10A . 0.9700 ?
    C10 H10B . 0.9700 ?
    C14 C13 . 1.502(2) ?
    C14 H14A . 0.9700 ?
    C14 H14B . 0.9700 ?
    C1 H1A . 0.9600 ?
    C1 H1B . 0.9600 ?
    C1 H1C . 0.9600 ?
    C13 H13A . 0.9700 ?
    C13 H13B . 0.9700 ?
    C2 H2A . 0.9600 ?
    C2 H2B . 0.9600 ?
    C2 H2C . 0.9600 ?
    C9 H9A . 0.9700 ?
    C9 H9B . 0.9700 ?
    C8 H8A . 0.9700 ?
    C8 H8B . 0.9700 ?
loop_
    _geom_angle_atom_site_label_1
    _geom_angle_atom_site_label_2
    _geom_angle_atom_site_label_3
    _geom_angle_site_symmetry_1
    _geom_angle_site_symmetry_3
    _geom_angle
    _geom_angle_publ_flag
    C3 N2 N1 . . 114.67(11) ?
    C3 N4 N5 . . 118.51(11) ?
    C3 N4 C5 . . 118.88(12) ?
    N5 N4 C5 . . 110.52(11) ?
    C6 N5 N4 . . 115.15(11) ?
    C6 N1 C4 . . 122.73(12) ?
    C6 N1 N2 . . 120.49(11) ?
    C4 N1 N2 . . 116.78(11) ?
    C13 O4 C12 . . 110.04(12) ?
    C8 O3 C9 . . 110.07(13) ?
    C5 N6 C11 . . 126.36(12) ?
    C5 N6 C14 . . 119.56(13) ?
    C11 N6 C14 . . 113.66(12) ?
    N5 C6 N1 . . 122.43(12) ?
    N5 C6 C2 . . 118.58(13) ?
    N1 C6 C2 . . 118.90(13) ?
    C4 N3 C10 . . 127.14(12) ?
    C4 N3 C7 . . 118.76(13) ?
    C10 N3 C7 . . 113.26(12) ?
    N2 C3 N4 . . 122.96(12) ?
    N2 C3 C1 . . 118.17(12) ?
    N4 C3 C1 . . 118.54(12) ?
    O1 C4 N3 . . 124.47(13) ?
    O1 C4 N1 . . 118.89(13) ?
    N3 C4 N1 . . 116.62(13) ?
    O2 C5 N6 . . 125.04(13) ?
    O2 C5 N4 . . 121.32(13) ?
    N6 C5 N4 . . 113.63(12) ?
    N6 C11 C12 . . 108.81(12) ?
    N6 C11 H11A . . 109.9 ?
    C12 C11 H11A . . 109.9 ?
    N6 C11 H11B . . 109.9 ?
    C12 C11 H11B . . 109.9 ?
    H11A C11 H11B . . 108.3 ?
    O4 C12 C11 . . 111.39(14) ?
    O4 C12 H12A . . 109.4 ?
    C11 C12 H12A . . 109.4 ?
    O4 C12 H12B . . 109.4 ?
    C11 C12 H12B . . 109.4 ?
    H12A C12 H12B . . 108.0 ?
    N3 C7 C8 . . 109.40(13) ?
    N3 C7 H7A . . 109.8 ?
    C8 C7 H7A . . 109.8 ?
    N3 C7 H7B . . 109.8 ?
    C8 C7 H7B . . 109.8 ?
    H7A C7 H7B . . 108.2 ?
    N3 C10 C9 . . 110.14(13) ?
    N3 C10 H10A . . 109.6 ?
    C9 C10 H10A . . 109.6 ?
    N3 C10 H10B . . 109.6 ?
    C9 C10 H10B . . 109.6 ?
    H10A C10 H10B . . 108.1 ?
    N6 C14 C13 . . 109.79(13) ?
    N6 C14 H14A . . 109.7 ?
    C13 C14 H14A . . 109.7 ?
    N6 C14 H14B . . 109.7 ?
    C13 C14 H14B . . 109.7 ?
    H14A C14 H14B . . 108.2 ?
    C3 C1 H1A . . 109.5 ?
    C3 C1 H1B . . 109.5 ?
    H1A C1 H1B . . 109.5 ?
    C3 C1 H1C . . 109.5 ?
    H1A C1 H1C . . 109.5 ?
    H1B C1 H1C . . 109.5 ?
    O4 C13 C14 . . 112.17(14) ?
    O4 C13 H13A . . 109.2 ?
    C14 C13 H13A . . 109.2 ?
    O4 C13 H13B . . 109.2 ?
    C14 C13 H13B . . 109.2 ?
    H13A C13 H13B . . 107.9 ?
    C6 C2 H2A . . 109.5 ?
    C6 C2 H2B . . 109.5 ?
    H2A C2 H2B . . 109.5 ?
    C6 C2 H2C . . 109.5 ?
    H2A C2 H2C . . 109.5 ?
    H2B C2 H2C . . 109.5 ?
    O3 C9 C10 . . 111.70(14) ?
    O3 C9 H9A . . 109.3 ?
    C10 C9 H9A . . 109.3 ?
    O3 C9 H9B . . 109.3 ?
    C10 C9 H9B . . 109.3 ?
    H9A C9 H9B . . 107.9 ?
    O3 C8 C7 . . 111.07(14) ?
    O3 C8 H8A . . 109.4 ?
    C7 C8 H8A . . 109.4 ?
    O3 C8 H8B . . 109.4 ?
    C7 C8 H8B . . 109.4 ?
    H8A C8 H8B . . 108.0 ?
loop_
    _geom_torsion_atom_site_label_1
    _geom_torsion_atom_site_label_2
    _geom_torsion_atom_site_label_3
    _geom_torsion_atom_site_label_4
    _geom_torsion_site_symmetry_1
    _geom_torsion_site_symmetry_2
    _geom_torsion_site_symmetry_3
    _geom_torsion_site_symmetry_4
    _geom_torsion
    _geom_torsion_publ_flag
    C3 N4 N5 C6 . . . . 23.26(19) ?
    C5 N4 N5 C6 . . . . 165.46(12) ?
    C3 N2 N1 C6 . . . . 16.02(19) ?
    C3 N2 N1 C4 . . . . -163.17(13) ?
    N4 N5 C6 N1 . . . . -5.6(2) ?
    N4 N5 C6 C2 . . . . 177.96(14) ?
    C4 N1 C6 N5 . . . . 164.79(14) ?
    N2 N1 C6 N5 . . . . -14.4(2) ?
    C4 N1 C6 C2 . . . . -18.8(2) ?
    N2 N1 C6 C2 . . . . 162.09(14) ?
    N1 N2 C3 N4 . . . . 2.27(19) ?
    N1 N2 C3 C1 . . . . 175.66(13) ?
    N5 N4 C3 N2 . . . . -22.2(2) ?
    C5 N4 C3 N2 . . . . -161.22(13) ?
    N5 N4 C3 C1 . . . . 164.45(13) ?
    C5 N4 C3 C1 . . . . 25.42(19) ?
    C10 N3 C4 O1 . . . . 163.86(16) ?
    C7 N3 C4 O1 . . . . -4.8(2) ?
    C10 N3 C4 N1 . . . . -17.6(2) ?
    C7 N3 C4 N1 . . . . 173.67(13) ?
    C6 N1 C4 O1 . . . . -44.3(2) ?
    N2 N1 C4 O1 . . . . 134.89(16) ?
    C6 N1 C4 N3 . . . . 137.12(15) ?
    N2 N1 C4 N3 . . . . -43.71(18) ?
    C11 N6 C5 O2 . . . . -174.99(17) ?
    C14 N6 C5 O2 . . . . -2.9(3) ?
    C11 N6 C5 N4 . . . . 4.4(2) ?
    C14 N6 C5 N4 . . . . 176.51(13) ?
    C3 N4 C5 O2 . . . . 44.9(2) ?
    N5 N4 C5 O2 . . . . -97.15(18) ?
    C3 N4 C5 N6 . . . . -134.55(14) ?
    N5 N4 C5 N6 . . . . 83.42(15) ?
    C5 N6 C11 C12 . . . . -134.69(16) ?
    C14 N6 C11 C12 . . . . 52.82(18) ?
    C13 O4 C12 C11 . . . . 61.50(17) ?
    N6 C11 C12 O4 . . . . -57.44(17) ?
    C4 N3 C7 C8 . . . . 117.84(16) ?
    C10 N3 C7 C8 . . . . -52.37(18) ?
    C4 N3 C10 C9 . . . . -118.42(16) ?
    C7 N3 C10 C9 . . . . 50.80(18) ?
    C5 N6 C14 C13 . . . . 135.96(16) ?
    C11 N6 C14 C13 . . . . -50.99(19) ?
    C12 O4 C13 C14 . . . . -59.39(18) ?
    N6 C14 C13 O4 . . . . 53.49(19) ?
    C8 O3 C9 C10 . . . . 59.94(19) ?
    N3 C10 C9 O3 . . . . -53.83(19) ?
    C9 O3 C8 C7 . . . . -61.71(18) ?
    N3 C7 C8 O3 . . . . 57.37(19) ?
loop_
    _geom_hbond_atom_site_label_D
    _geom_hbond_atom_site_label_H
    _geom_hbond_atom_site_label_A
    _geom_hbond_site_symmetry_A
    _geom_hbond_distance_DH
    _geom_hbond_distance_HA
    _geom_hbond_distance_DA
    _geom_hbond_angle_DHA
    C14 H14A O2 . 0.97 2.37 2.758(2) 103.2
    C1 H1B O2 . 0.96 2.46 2.949(2) 111.4
    C2 H2C O1 . 0.96 2.50 2.919(2) 106.2
    C7 H7A O1 . 0.97 2.33 2.748(2) 105.4
    C10 H10B N1 . 0.97 2.47 2.881(2) 105.1
    C10 H10B N2 . 0.97 2.33 2.8640(19) 114.2
    C11 H11B N4 . 0.97 2.35 2.7787(19) 106.0
data_global
_journal_date_recd_electronic     2012-01-28
_journal_date_accepted     2012-02-04
_journal_name_full     'Acta Crystallographica, Section E'
_journal_year     2012
_journal_volume     68
_journal_issue      3
_journal_page_first     o681
_journal_page_last     o681
_journal_paper_category     QO
_journal_paper_doi     10.1107/S1600536812004849
_journal_coeditor_code     LH5412
_publ_contact_author_name     'Dr Guo-Wu Rao'
_publ_contact_author_address
;
College of Pharmaceutical Science
Zhejiang University of Technology
Hangzhou 310014
People's Republic of China
;
_publ_contact_author_email     rgw@zjut.edu.cn
_publ_section_title
;
(3,6-Dimethyl-1,2,4,5-tetrazine-1,4-diyl)bis[(morpholin-4-yl)methanone]
;
loop_
    _publ_author_name
    _publ_author_address
    'Na-Bo Sun'
;
College of Biology and Environmental Engineering
Zhejiang Shuren University
Hangzhou 310015
People's Republic of China
;
    'Yan-Mei Guo'
;
College of Pharmaceutical Science
Zhejiang University of Technology
Hangzhou 310014
People's Republic of China
;
    'Guo-Wu Rao'
;
College of Pharmaceutical Science
Zhejiang University of Technology
Hangzhou 310014
People's Republic of China
;
