# Supplementary material for: (3,6-Dimethyl-1,2,4,5-tetra­zine-1,4-di­yl)bis­[(morpholin-4-yl)methanone]
Source: Acta Crystallogr Sect E Struct Rep Online. 2012 Feb 10;68(Pt 3):o681. doi: 10.1107/S1600536812004849 (PMC3295465; doi:10.1107/S1600536812004849)
Supplement: Supplementary file 3 [file e-68-0o681-Isup3.hkl]

#
# h,k,l, Fc-squared, Fo-squared, sigma(Fo-squared) and status flag
#
data_I
_shelx_title ' 111217em in P 21/n'
_shelx_refln_list_code          4
_shelx_F_calc_maximum      185.82
_exptl_crystal_F_000       720.00
_reflns_d_resolution_high  0.7489
 
loop_
 _symmetry_equiv_pos_as_xyz
 'x, y, z'
 '-x+1/2, y+1/2, -z+1/2'
 '-x, -y, -z'
 'x-1/2, -y-1/2, z-1/2'
 
_cell_length_a    15.2853
_cell_length_b     6.5977
_cell_length_c    16.7294
_cell_angle_alpha  90.000
_cell_angle_beta  106.576
_cell_angle_gamma  90.000
 
_shelx_F_squared_multiplier     1.000
 
loop_
 _refln_index_h
 _refln_index_k
 _refln_index_l
 _refln_F_squared_calc
 _refln_F_squared_meas
 _refln_F_squared_sigma
 _refln_observed_status
   2   0   0        1.45       -0.58      0.58 o
   4   0   0     8748.84     9303.45    308.47 o
   6   0   0       27.74       25.87      1.19 o
   8   0   0       13.64        7.12      1.14 o
  10   0   0      190.00      171.78      5.67 o
  12   0   0      562.50      488.82     12.87 o
  14   0   0      265.18      267.16      8.58 o
  16   0   0       26.82       24.61      2.26 o
  18   0   0        6.18        7.55      2.32 o
   1   1   0    11308.46    11290.43    252.80 o
   2   1   0     1518.78     1545.04     21.83 o
   3   1   0     2346.19     2361.41     24.53 o
   4   1   0    10913.66    11496.60    173.09 o
   5   1   0     1692.89     1730.48     21.96 o
   6   1   0        2.48        2.17      0.54 o
   7   1   0      464.20      491.37     12.04 o
   8   1   0       36.51       43.06      1.26 o
   9   1   0        3.47        3.16      0.52 o
  10   1   0        4.07        4.74      2.24 o
  11   1   0        1.53        2.76      0.85 o
  12   1   0        2.46        2.01      0.89 o
  13   1   0        2.25        2.52      0.80 o
  14   1   0       18.18       14.57      1.26 o
  15   1   0       60.90       56.78      2.69 o
  16   1   0        9.46       10.95      1.41 o
  17   1   0       13.72       13.85      1.54 o
  18   1   0        0.26        1.17      1.18 o
  19   1   0        0.02        1.14      1.62 o
   1   2   0      143.45      142.75      4.54 o
   2   2   0      506.33      494.99      7.40 o
   3   2   0       13.65       20.60      0.86 o
   4   2   0     2468.74     2664.58     25.33 o
   5   2   0      708.67      678.65      8.28 o
   6   2   0      384.57      386.95      4.23 o
   7   2   0       92.15      101.57      1.55 o
   8   2   0      289.68      289.37      3.93 o
   9   2   0      170.20      181.50      4.04 o
  10   2   0        7.48        7.87      0.90 o
  11   2   0        3.55        4.77      1.00 o
  12   2   0       10.74       10.27      1.28 o
  13   2   0       35.07       36.72      2.13 o
  14   2   0       17.64       13.02      1.58 o
  15   2   0        0.91        0.79      1.23 o
  16   2   0       11.51       12.14      1.52 o
  17   2   0       45.52       47.19      2.37 o
  18   2   0       25.10       21.62      1.90 o
  19   2   0        1.57        4.21      2.34 o
   1   3   0       11.06       10.15      0.54 o
   2   3   0      530.75      573.55      8.53 o
   3   3   0      197.69      193.78      3.47 o
   4   3   0     1993.57     2196.82     27.01 o
   5   3   0       19.82       10.82      0.74 o
   6   3   0       19.39       19.37      0.93 o
   7   3   0        1.55        0.14      0.44 o
   8   3   0      291.71      287.01      5.94 o
   9   3   0       72.20       62.28      1.98 o
  10   3   0       68.03       66.60      6.16 o
  11   3   0       98.21       89.53      3.14 o
  12   3   0        1.61        0.59      1.06 o
  13   3   0       20.30       23.55      1.95 o
  14   3   0       24.07       23.61      3.42 o
  15   3   0        4.79        8.48      1.60 o
  16   3   0        3.77        4.81      1.30 o
  17   3   0       10.19       10.55      2.03 o
   0   4   0     1765.96     1890.57     29.59 o
   1   4   0      120.31      119.83      2.95 o
   2   4   0     1594.89     1742.02     22.10 o
   3   4   0      192.67      197.95      3.78 o
   4   4   0      276.24      282.98      4.87 o
   5   4   0       58.01       49.13      2.30 o
   6   4   0      536.60      539.99      7.37 o
   7   4   0      256.98      251.09      4.76 o
   8   4   0      185.19      179.04      4.77 o
   9   4   0        4.66        7.60      1.08 o
  10   4   0      280.16      243.69      4.73 o
  11   4   0       20.87       16.41      1.70 o
  12   4   0        0.05       -0.99      0.99 o
  13   4   0        1.05        0.96      1.15 o
  14   4   0        5.05        8.50      2.35 o
  15   4   0        0.10       -0.13      1.31 o
  16   4   0       28.68       30.89      2.73 o
   1   5   0      440.35      403.17      8.32 o
   2   5   0      118.74       97.98      2.61 o
   3   5   0       58.91       67.31      2.28 o
   4   5   0      263.18      258.59      7.95 o
   5   5   0      300.72      275.98      5.17 o
   6   5   0       59.08       80.01      2.53 o
   7   5   0      305.73      249.66      4.19 o
   8   5   0       83.77       78.89      2.58 o
   9   5   0       49.30       57.58      2.25 o
  10   5   0        6.56        7.51      1.43 o
  11   5   0        1.54       -0.71      1.60 o
  12   5   0       21.73       22.92      3.06 o
  13   5   0        0.00        0.43      1.31 o
  14   5   0       33.52       35.13      2.80 o
   0   6   0      786.04      711.88     19.05 o
   1   6   0       45.33       43.69      2.71 o
   2   6   0        6.65       10.11      2.32 o
   3   6   0       89.46       72.59      3.29 o
   4   6   0       11.88       10.80      1.34 o
   5   6   0       15.81       12.01      1.15 o
   6   6   0      282.98      263.94      4.64 o
   7   6   0       95.09       86.78      2.90 o
   8   6   0        0.12       -0.37      1.59 o
   9   6   0        4.84        1.77      1.05 o
  10   6   0       43.23       45.48      2.88 o
  11   6   0       12.25       14.96      1.74 o
  12   6   0        9.66       15.22      2.11 o
  13   6   0       42.27       47.15      3.17 o
   1   7   0       13.40        8.86      1.71 o
   2   7   0        0.50       -1.17      1.17 o
   3   7   0        1.48        1.76      1.36 o
   4   7   0       66.60       68.44      3.51 o
   5   7   0        0.21       -0.27      1.50 o
   6   7   0        0.38        1.62      1.14 o
   7   7   0        3.87        6.37      1.64 o
   8   7   0        0.54        1.37      1.47 o
   9   7   0        7.03       10.10      2.87 o
  10   7   0        0.17        0.47      1.22 o
  11   7   0        1.11        3.34      1.77 o
   0   8   0        0.58       -0.20      1.94 o
   1   8   0        0.83        0.25      1.40 o
   2   8   0       10.11        9.49      2.07 o
   3   8   0        0.88        0.87      1.49 o
   4   8   0       52.03       55.55      7.39 o
   5   8   0        4.26        6.80      1.84 o
 -19   0   1       22.00       19.31      3.12 o
 -17   0   1       50.47       48.03      3.75 o
 -15   0   1        2.61        2.74      2.01 o
 -13   0   1       20.54       18.59      1.56 o
 -11   0   1        1.50        1.57      1.09 o
  -9   0   1      822.56      808.15     18.66 o
  -7   0   1       52.30       49.17      1.93 o
  -5   0   1      544.17      580.18      8.95 o
  -3   0   1      212.28      196.34      2.70 o
   1   0   1      601.63      522.15      8.26 o
   3   0   1    34115.73    29505.80    621.27 o
   5   0   1       53.00       58.98      1.30 o
   7   0   1     1350.02     1381.03     30.33 o
   9   0   1       49.58       56.07      2.94 o
  11   0   1        0.00        0.83      1.17 o
  13   0   1        6.93        7.07      1.74 o
  15   0   1        0.08        1.41      1.63 o
  17   0   1       55.02       62.06      3.20 o
 -19   1   1        0.31       -0.78      1.18 o
 -18   1   1        0.34        1.52      1.13 o
 -17   1   1       37.03       32.01      1.94 o
 -16   1   1        0.90        0.05      0.93 o
 -15   1   1        0.79       -0.22      1.18 o
 -14   1   1       21.52       20.65      1.24 o
 -13   1   1       58.87       54.77      1.93 o
 -12   1   1      328.04      320.55      5.40 o
 -11   1   1       27.29       31.13      1.36 o
 -10   1   1        8.08       10.81      1.57 o
  -9   1   1        1.56       -0.05      0.34 o
  -8   1   1       39.11       36.76      1.00 o
  -7   1   1        0.74        1.32      1.00 o
  -6   1   1       25.67       30.71      1.17 o
  -5   1   1     4680.81     5130.31     47.80 o
  -4   1   1     1341.53     1435.31     15.35 o
  -3   1   1     1493.91     1456.52     15.49 o
  -2   1   1     1946.04     1969.93     20.83 o
  -1   1   1      534.73      437.44      5.69 o
   0   1   1     6450.54     5789.06    191.90 o
   1   1   1     4063.05     3943.56    104.89 o
   3   1   1      136.97      139.31      1.87 o
   4   1   1       40.39       47.16      0.89 o
   5   1   1      262.81      284.95      3.45 o
   6   1   1      916.35     1029.39     13.04 o
   7   1   1     1338.00     1535.72     19.11 o
   8   1   1        1.10        2.32      0.45 o
   9   1   1       63.35       68.48      2.32 o
  10   1   1      178.05      158.35      3.93 o
  11   1   1        7.66        6.06      1.02 o
  12   1   1        3.22        2.77      0.97 o
  13   1   1        3.04        3.54      1.09 o
  14   1   1      138.86      125.83      3.90 o
  15   1   1       15.91       19.07      1.85 o
  16   1   1       12.35       11.79      1.72 o
  17   1   1       38.73       38.02      6.37 o
  18   1   1       26.00       30.91      2.52 o
  19   1   1       52.06       65.41      5.40 o
 -18   2   1       22.48       19.33      2.53 o
 -17   2   1        0.10        0.34      1.08 o
 -16   2   1       67.93       67.63      2.58 o
 -15   2   1       40.73       43.37      2.10 o
 -14   2   1       34.04       33.59      2.14 o
 -13   2   1      257.97      237.49      5.53 o
 -12   2   1      261.44      270.96      5.92 o
 -11   2   1       19.40       16.85      1.39 o
 -10   2   1        0.84        1.15      0.51 o
  -9   2   1      347.29      327.45      7.25 o
  -8   2   1      135.19      158.73      2.16 o
  -7   2   1      356.18      357.70      4.45 o
  -6   2   1      466.19      445.45      4.76 o
  -5   2   1       34.79       41.06      0.84 o
  -4   2   1      185.14      193.17      2.31 o
  -3   2   1     2668.51     2708.71     32.57 o
  -2   2   1     1026.97      986.24     12.41 o
  -1   2   1       38.48       41.61      1.53 o
   0   2   1      233.96      256.73      3.22 o
   1   2   1      663.59      686.17      7.68 o
   2   2   1      297.42      314.67      4.48 o
   3   2   1     1070.98     1035.89     12.97 o
   4   2   1        0.99        0.28      0.49 o
   5   2   1      101.72       88.23      1.59 o
   6   2   1       38.35       31.39      1.00 o
   7   2   1      103.58      113.31      2.24 o
   8   2   1        5.36        5.39      0.84 o
   9   2   1       61.58       55.79      1.69 o
  10   2   1        4.50        2.90      0.86 o
  11   2   1       32.00       33.42      1.91 o
  12   2   1       20.77       20.69      1.64 o
  13   2   1       22.77       26.38      1.91 o
  14   2   1       22.78       22.83      1.93 o
  15   2   1       31.06       30.53      2.21 o
  16   2   1        0.82        0.78      1.29 o
  17   2   1       22.70       22.79      3.07 o
  18   2   1       19.85       20.17      2.32 o
 -17   3   1       10.64       13.25      2.07 o
 -16   3   1        9.73        9.15      1.84 o
 -15   3   1       24.24       23.45      1.74 o
 -14   3   1        0.33       -0.86      0.86 o
 -13   3   1      130.91      128.29      3.93 o
 -12   3   1       18.54       23.18      1.79 o
 -11   3   1       90.23      111.22      3.43 o
 -10   3   1       10.72       16.69      1.36 o
  -9   3   1      148.53      141.84      3.08 o
  -8   3   1       30.59       29.40      2.24 o
  -7   3   1      696.11      694.57      8.23 o
  -6   3   1      680.64      691.00      8.17 o
  -5   3   1      215.00      213.55      3.18 o
  -3   3   1      568.22      644.63      8.82 o
  -2   3   1        7.56       10.86      0.81 o
  -1   3   1      175.37      180.14      2.71 o
   0   3   1      879.76      901.57     10.20 o
   1   3   1       10.17       10.74      0.63 o
   2   3   1      121.40      122.07      1.92 o
   3   3   1       21.59       25.06      1.13 o
   4   3   1      384.23      469.64      6.73 o
   5   3   1     1579.07     1669.77     18.15 o
   6   3   1       84.00      103.37      2.06 o
   7   3   1       99.03       94.40      2.36 o
   8   3   1        0.83        0.76      1.36 o
   9   3   1      185.44      165.69      3.44 o
  10   3   1        2.34        0.94      0.74 o
  11   3   1       19.36       18.26      1.66 o
  12   3   1      133.80      113.97      3.74 o
  13   3   1       35.26       32.03      2.16 o
  14   3   1       12.00       12.86      2.28 o
  15   3   1       39.80       46.92      2.70 o
  16   3   1       16.98       15.95      2.02 o
  17   3   1       14.11       15.29      2.23 o
 -16   4   1       19.57       20.32      2.31 o
 -15   4   1        0.16        0.29      1.27 o
 -14   4   1        1.82        1.16      1.33 o
 -13   4   1       23.97       20.65      2.84 o
 -12   4   1       27.83       21.05      2.05 o
 -11   4   1       46.47       47.88      2.03 o
 -10   4   1        3.06        4.38      0.98 o
  -9   4   1        1.90        2.89      1.03 o
  -8   4   1      162.57      170.30      4.08 o
  -7   4   1      171.87      141.51      3.55 o
  -6   4   1      337.21      368.20      5.14 o
  -5   4   1        0.93        1.01      0.66 o
  -4   4   1      291.31      308.85      5.22 o
  -3   4   1      464.43      558.50      7.12 o
  -2   4   1      527.09      596.69      7.48 o
  -1   4   1        3.70        3.77      0.66 o
   0   4   1      173.36      173.83      4.49 o
   1   4   1      189.66      204.78      3.11 o
   2   4   1      171.16      158.61      4.14 o
   3   4   1      135.81      134.01      2.95 o
   4   4   1      162.81      190.71     10.00 o
   5   4   1      251.65      288.82      9.24 o
   6   4   1      245.69      239.25      3.91 o
   7   4   1      134.73      112.33      2.40 o
   8   4   1      622.75      632.63      9.42 o
   9   4   1      558.99      533.21      8.29 o
  10   4   1       14.77       17.02      1.41 o
  11   4   1        2.81        6.12      1.35 o
  12   4   1       32.53       37.89      2.33 o
  13   4   1       39.88       37.19      2.49 o
  14   4   1        0.56        2.16      1.30 o
  15   4   1        5.47        4.53      2.18 o
 -15   5   1        4.34        6.30      1.79 o
 -14   5   1       46.12       53.13      3.23 o
 -13   5   1        1.68        3.01      2.59 o
 -12   5   1        1.35        0.89      1.22 o
 -11   5   1        0.97        2.08      1.47 o
 -10   5   1        6.70        7.35      1.23 o
  -9   5   1        0.95       -0.56      0.99 o
  -8   5   1       35.92       29.33      2.17 o
  -7   5   1        3.05        2.52      0.71 o
  -6   5   1      463.19      419.82      6.07 o
  -5   5   1      383.25      379.68      5.61 o
  -4   5   1      295.36      296.44      4.64 o
  -3   5   1      113.04      111.75      2.48 o
  -2   5   1      317.30      327.99      7.10 o
  -1   5   1      186.20      188.52      9.10 o
   0   5   1       15.99       20.97      2.10 o
   1   5   1       14.37       17.40      1.67 o
   2   5   1      113.75      114.81      4.81 o
   3   5   1      550.26      557.10      8.55 o
   4   5   1      301.38      279.49      5.18 o
   5   5   1      534.20      493.16      7.80 o
   6   5   1        0.69       -0.41      0.69 o
   7   5   1      153.78      143.71      3.53 o
   8   5   1      440.02      387.37      6.74 o
   9   5   1       13.51       14.02      1.38 o
  10   5   1       12.42        9.47      1.29 o
  11   5   1        0.01       -1.23      1.49 o
  12   5   1       18.53       20.97      3.07 o
  13   5   1       21.60       27.01      3.46 o
  14   5   1        4.90        4.44      2.23 o
 -13   6   1        2.05        3.06      1.59 o
 -12   6   1        4.40        7.18      1.74 o
 -11   6   1        0.59        0.19      1.12 o
 -10   6   1       53.33       58.93      2.65 o
  -9   6   1        0.89       -0.36      1.12 o
  -8   6   1        0.20        0.83      1.01 o
  -7   6   1       67.03       66.45      3.31 o
  -6   6   1       97.77      103.54      2.73 o
  -5   6   1        1.19        0.67      1.44 o
  -4   6   1        1.90        1.96      1.27 o
  -3   6   1        3.30        3.42      1.34 o
  -2   6   1        1.02        1.57      1.19 o
  -1   6   1      120.34       99.94      3.85 o
   0   6   1       38.84       30.31      2.33 o
   1   6   1       17.23       14.24      1.84 o
   2   6   1        0.64       -0.91      0.91 o
   3   6   1      229.14      198.96      5.97 o
   4   6   1       95.36       78.53      2.71 o
   5   6   1        4.53        4.38      1.06 o
   6   6   1        2.83        3.32      1.02 o
   7   6   1        0.59        0.42      1.06 o
   8   6   1       23.95       21.14      2.08 o
   9   6   1        0.56        0.36      1.15 o
  10   6   1        0.00        0.18      1.29 o
  11   6   1        0.32        0.35      1.33 o
  12   6   1        2.57        3.11      2.44 o
  13   6   1        0.00        0.25      1.57 o
 -11   7   1       16.65       21.98      2.68 o
 -10   7   1        7.02       10.88      1.72 o
  -9   7   1        4.41        5.64      1.95 o
  -8   7   1       32.21       39.76      4.20 o
  -7   7   1        4.82        4.52      2.26 o
  -6   7   1       31.31       32.93      2.15 o
  -5   7   1       56.25       63.44      3.40 o
  -4   7   1       88.75       77.92      4.69 o
  -3   7   1        1.90        2.04      1.46 o
  -2   7   1       23.73       24.42      2.39 o
  -1   7   1       16.32       15.51      2.09 o
   0   7   1        9.36       10.60      1.90 o
   1   7   1       14.19       12.18      1.90 o
   2   7   1       59.79       56.47      5.05 o
   3   7   1        0.08        0.07      1.29 o
   4   7   1        4.13        3.90      1.47 o
   5   7   1        6.56        8.43      1.42 o
   6   7   1       59.71       61.31      3.72 o
   7   7   1        1.42        1.38      1.68 o
   8   7   1       17.17       20.92      2.41 o
   9   7   1        0.08        0.82      1.45 o
  10   7   1       25.52       31.82      2.28 o
  11   7   1        1.75        0.65      1.97 o
  -5   8   1       23.02       24.75      3.78 o
  -4   8   1        0.00        0.12      2.17 o
  -3   8   1        4.31        4.96      1.81 o
  -2   8   1        4.60        2.27      1.59 o
  -1   8   1        0.05        0.66      1.48 o
   0   8   1        2.41        3.11      1.60 o
   1   8   1        2.59        3.23      1.63 o
   2   8   1        0.02       -1.92      1.92 o
   3   8   1        8.65       12.22      3.11 o
   4   8   1        4.83        3.32      2.47 o
   5   8   1        2.94        5.64      1.84 o
 -18   0   2       69.91       75.01      4.57 o
 -16   0   2      261.58      258.09      6.35 o
 -14   0   2       27.92       25.26      1.81 o
 -12   0   2      135.21      129.57      3.61 o
 -10   0   2      775.25      730.15     18.06 o
  -8   0   2        2.29        2.33      1.61 o
  -6   0   2      624.71      670.34      8.70 o
  -4   0   2      314.72      304.77      4.18 o
  -2   0   2      119.30      155.45      2.22 o
   0   0   2       11.67        9.09      0.65 o
   2   0   2    34528.80    25793.95    380.34 o
   4   0   2      678.41      687.15     10.59 o
   6   0   2     1281.13     1425.76     21.45 o
   8   0   2        1.21        1.23      0.88 o
  10   0   2      298.00      314.02      9.06 o
  12   0   2      100.60       92.79      4.40 o
  14   0   2        2.96        1.80      1.54 o
  16   0   2       88.49       94.80      5.14 o
  18   0   2        0.01       -0.14      1.92 o
 -19   1   2       12.93       12.27      1.61 o
 -18   1   2       11.25       11.62      1.50 o
 -17   1   2       20.22       18.61      1.64 o
 -16   1   2       16.79       15.99      1.47 o
 -15   1   2        0.81        0.25      0.90 o
 -14   1   2       55.37       55.71      1.81 o
 -13   1   2       76.21       78.36      2.17 o
 -12   1   2       45.24       44.33      1.71 o
 -11   1   2       19.48       25.41      1.20 o
 -10   1   2       55.19       47.65      1.17 o
  -9   1   2       53.02       64.40      1.28 o
  -8   1   2       14.70       15.70      0.77 o
  -7   1   2      359.78      382.87      3.81 o
  -6   1   2      889.88      910.03      9.04 o
  -5   1   2     1895.08     1988.05     17.35 o
  -4   1   2       34.88       38.30      0.64 o
  -3   1   2      931.05      950.38      8.45 o
  -2   1   2    10380.78    10315.69    137.85 o
  -1   1   2      324.30      305.30      4.06 o
   0   1   2       25.93       30.17      0.79 o
   1   1   2      534.00      503.99      6.41 o
   2   1   2     1127.92     1206.31     14.66 o
   3   1   2     6579.93     6570.99     67.74 o
   4   1   2     1611.41     1640.55     17.31 o
   5   1   2        7.77        7.92      0.43 o
   6   1   2     1771.01     1884.19     19.97 o
   7   1   2        3.83        4.45      0.56 o
   8   1   2       32.47       26.13      1.06 o
   9   1   2       97.08       94.73      6.79 o
  10   1   2      233.25      196.92      6.66 o
  11   1   2       14.07       13.94      1.36 o
  12   1   2       26.09       25.86      1.76 o
  13   1   2       62.11       58.12      2.57 o
  14   1   2        0.01       -0.55      1.00 o
  15   1   2        0.33       -0.16      1.78 o
  16   1   2        2.61        3.70      1.48 o
  17   1   2       10.31        9.20      1.73 o
  18   1   2        4.43        6.30      2.47 o
 -18   2   2        1.06        0.50      1.45 o
 -17   2   2       11.53       10.82      1.47 o
 -16   2   2      137.64      127.30      3.50 o
 -15   2   2      104.59       99.58      2.96 o
 -14   2   2       18.37       21.35      1.94 o
 -13   2   2       75.23       62.64      2.20 o
 -12   2   2       11.98       13.57      1.43 o
 -11   2   2      869.72      881.74     12.36 o
 -10   2   2      220.27      245.17      3.29 o
  -9   2   2      198.95      163.99      2.63 o
  -8   2   2        4.53        2.30      0.36 o
  -7   2   2       56.24       55.19      1.08 o
  -6   2   2     1911.78     2081.68     18.36 o
  -5   2   2      162.80      183.83      2.84 o
  -4   2   2      203.98      168.75      2.42 o
  -3   2   2      848.72      882.42     11.45 o
  -2   2   2     1090.72     1128.95     12.38 o
  -1   2   2        9.93       12.93      0.61 o
   0   2   2       23.73       29.46      0.70 o
   1   2   2      182.75      176.70      3.61 o
   2   2   2     3575.55     3601.49     68.14 o
   3   2   2     2080.79     2172.39     26.30 o
   4   2   2       58.00       51.28      1.17 o
   5   2   2     1117.21     1173.05     12.84 o
   6   2   2      481.22      561.88      6.63 o
   7   2   2       29.42       35.80      1.43 o
   8   2   2      208.83      209.39      4.21 o
   9   2   2        5.98        6.54      0.79 o
  10   2   2       28.36       24.76      2.32 o
  11   2   2        4.73        3.66      1.05 o
  12   2   2       73.77       58.70      2.63 o
  13   2   2        2.20       -0.09      1.03 o
  14   2   2       57.56       57.75      2.76 o
  15   2   2        2.04        3.31      1.47 o
  16   2   2       37.02       38.37      2.56 o
  17   2   2        5.49        6.14      1.62 o
  18   2   2        2.99        3.74      2.11 o
 -17   3   2        4.46       -0.22      1.94 o
 -16   3   2       11.27       10.31      1.85 o
 -15   3   2       58.64       52.78      2.99 o
 -14   3   2       93.12       90.00      7.75 o
 -13   3   2        0.16        1.35      1.00 o
 -12   3   2      502.19      483.23      7.81 o
 -11   3   2      637.74      658.15     11.86 o
 -10   3   2      252.08      268.04      4.73 o
  -9   3   2        2.42        1.74      0.62 o
  -8   3   2       38.28       42.18      1.22 o
  -7   3   2      966.28      990.17     10.25 o
  -6   3   2      122.17      120.80      2.21 o
  -5   3   2      110.43      105.00      1.79 o
  -4   3   2     1044.92     1098.73     12.46 o
  -3   3   2      502.94      542.70      6.65 o
  -2   3   2      474.43      518.77      7.13 o
  -1   3   2      108.57      102.40      2.13 o
   0   3   2      449.96      538.93      6.42 o
   1   3   2      491.19      531.66      6.34 o
   2   3   2     2922.47     3168.88     38.29 o
   3   3   2      778.77      924.62     12.06 o
   4   3   2      124.31      127.96      3.23 o
   5   3   2        5.58        8.67      0.73 o
   6   3   2     1126.54     1263.68     14.09 o
   7   3   2        0.30        4.84      0.64 o
   8   3   2       16.98       18.29      1.88 o
   9   3   2        2.21        0.67      0.71 o
  10   3   2        3.10        8.61      2.76 o
  11   3   2       17.10       19.60      1.78 o
  12   3   2        4.19        1.97      3.13 o
  13   3   2       77.68       62.59      3.16 o
  14   3   2        7.24       14.63      2.37 o
  15   3   2        6.74        7.13      3.17 o
  16   3   2        8.84        9.62      1.81 o
  17   3   2        0.00       -1.49      1.86 o
 -16   4   2        7.81        8.90      2.29 o
 -15   4   2        0.10        1.01      1.38 o
 -14   4   2        5.45        3.50      1.41 o
 -13   4   2        8.08        5.51      1.48 o
 -12   4   2        0.20        0.81      1.12 o
 -11   4   2       35.72       45.01      2.04 o
 -10   4   2        0.08       -0.79      1.12 o
  -9   4   2       72.99       64.07      2.38 o
  -8   4   2        5.68        8.10      0.80 o
  -7   4   2       11.38        8.40      0.80 o
  -6   4   2       11.53        7.82      0.68 o
  -5   4   2      344.23      367.61      8.95 o
  -4   4   2      157.72      164.34      2.91 o
  -3   4   2      157.04      153.03      2.75 o
  -2   4   2      116.68      124.29      2.73 o
  -1   4   2      814.01      935.28     12.65 o
   0   4   2      771.16      851.23     11.59 o
   1   4   2       82.60       67.85      1.51 o
   2   4   2        4.01        5.72      0.77 o
   3   4   2      187.59      252.35      4.43 o
   4   4   2      609.84      630.17     27.40 o
   5   4   2       96.71       83.42      2.84 o
   6   4   2       25.78       21.82      1.11 o
   7   4   2       42.39       39.81      1.77 o
   8   4   2      111.20      105.64      5.41 o
   9   4   2      191.41      178.57      3.94 o
  10   4   2      145.23      132.83      3.33 o
  11   4   2       14.58       15.91      1.78 o
  12   4   2       44.74       46.00      2.65 o
  13   4   2       57.75       59.80      3.08 o
  14   4   2        0.35       -0.44      1.31 o
  15   4   2        9.48       12.68      2.01 o
 -15   5   2       14.66       14.60      2.22 o
 -14   5   2       31.54       39.00      2.86 o
 -13   5   2        1.34        2.81      1.34 o
 -12   5   2        1.99       -0.34      1.10 o
 -11   5   2       33.58       31.55      1.95 o
 -10   5   2        1.47        0.49      0.93 o
  -9   5   2       17.73       22.39      2.70 o
  -8   5   2       57.83       55.51      2.63 o
  -7   5   2      412.74      381.82      6.57 o
  -6   5   2       85.17       83.20      2.24 o
  -5   5   2       65.57       55.03      2.41 o
  -4   5   2      219.25      230.04      3.93 o
  -3   5   2        0.09        0.86      0.71 o
  -2   5   2      208.80      184.82      3.78 o
  -1   5   2      129.21      132.18      4.08 o
   0   5   2       34.29       40.28      2.56 o
   1   5   2       16.82       16.53      2.25 o
   2   5   2        8.80       11.18      1.13 o
   3   5   2      133.13      118.60      3.01 o
   4   5   2       96.19       74.97      2.38 o
   5   5   2       24.14       30.37      2.02 o
   6   5   2       91.89       78.53      2.46 o
   7   5   2       63.13       53.34      2.40 o
   8   5   2        3.81        1.68      0.92 o
   9   5   2        2.93        2.59      1.09 o
  10   5   2        0.07       -0.23      0.89 o
  11   5   2        1.19        1.25      1.17 o
  12   5   2       17.74       23.27      2.22 o
  13   5   2        6.71        6.13      2.38 o
  14   5   2        0.67        2.29      2.15 o
 -13   6   2        0.10        1.19      1.46 o
 -12   6   2       22.60       24.65      2.08 o
 -11   6   2      141.05      150.27      4.28 o
 -10   6   2        2.04        3.59      1.26 o
  -9   6   2       96.73       90.98      3.20 o
  -8   6   2       30.56       29.04      1.90 o
  -7   6   2        0.02        0.44      0.93 o
  -6   6   2      236.08      226.22      4.82 o
  -5   6   2      323.35      303.36      6.01 o
  -4   6   2      680.84      652.67     17.81 o
  -3   6   2      317.94      311.60     10.55 o
  -2   6   2        4.23        1.97      1.25 o
  -1   6   2       20.85       18.20      2.00 o
   0   6   2       41.21       38.42      3.18 o
   1   6   2        0.03        0.09      1.22 o
   2   6   2       18.77       12.59      1.74 o
   3   6   2        1.22        1.48      0.96 o
   4   6   2       38.85       39.10      2.39 o
   5   6   2        5.21        3.32      2.40 o
   6   6   2        1.04       -0.19      0.82 o
   7   6   2        9.47       10.41      1.37 o
   8   6   2       75.04       73.70      2.74 o
   9   6   2       29.38       24.73      2.23 o
  10   6   2        0.42        2.81      1.35 o
  11   6   2        0.83        2.11      2.09 o
  12   6   2       10.10       12.70      2.87 o
 -12   7   2        5.26        6.79      2.00 o
 -11   7   2        3.05        1.78      1.72 o
 -10   7   2       18.78       18.97      2.64 o
  -9   7   2       12.36       17.91      2.53 o
  -8   7   2        3.11        4.24      1.86 o
  -7   7   2       29.18       34.80      3.01 o
  -6   7   2       60.43       56.78      3.42 o
  -5   7   2       28.13       22.52      3.26 o
  -4   7   2        1.58        3.86      2.14 o
  -3   7   2        0.92        0.11      1.83 o
  -2   7   2       17.88       13.60      2.01 o
  -1   7   2       17.25       13.58      1.97 o
   0   7   2        0.00       -0.52      1.16 o
   1   7   2       54.20       52.35      4.41 o
   2   7   2        1.35       -0.75      1.66 o
   3   7   2        1.89        3.90      1.95 o
   4   7   2       14.07       18.02      2.11 o
   5   7   2        3.90        3.36      1.18 o
   6   7   2        4.14        4.98      1.85 o
   7   7   2        0.38       -0.25      1.81 o
   8   7   2        4.11        6.96      1.80 o
   9   7   2        9.08        7.83      1.90 o
  10   7   2        0.46        0.29      1.30 o
  11   7   2        0.99       -0.88      1.83 o
  -6   8   2        0.60        1.17      2.21 o
  -5   8   2        0.66        2.11      1.81 o
  -4   8   2        0.03       -1.58      1.58 o
  -3   8   2        2.19        4.02      1.77 o
  -2   8   2       12.24       13.55      3.77 o
  -1   8   2       12.06       14.22      2.35 o
   0   8   2       13.26        9.40      2.11 o
   1   8   2        3.89        4.57      2.38 o
   2   8   2        6.24        5.72      3.89 o
   3   8   2        3.06       -0.12      1.42 o
   4   8   2        5.48        5.96      1.86 o
 -19   0   3        0.31        0.28      1.75 o
 -17   0   3       58.93       64.10      3.08 o
 -15   0   3       36.03       37.53      5.62 o
 -13   0   3       53.52       44.85      2.15 o
 -11   0   3      424.79      462.98     16.31 o
  -9   0   3      109.36      109.16      2.12 o
  -7   0   3     3083.19     3276.88     40.08 o
  -5   0   3       93.26       86.51      1.87 o
  -3   0   3     3662.33     3766.09     46.00 o
  -1   0   3      883.58      834.53     17.49 o
   1   0   3      216.85      119.04      3.83 o
   3   0   3     5364.98     5065.24     73.67 o
   5   0   3      236.15      264.72      4.64 o
   7   0   3       44.20       36.44      2.16 o
   9   0   3      183.96      187.74      6.24 o
  11   0   3        0.46        2.20      1.31 o
  13   0   3        8.21        7.47      1.98 o
  15   0   3       25.54       26.66      3.03 o
  17   0   3        0.00        2.34      2.06 o
 -20   1   3        3.81        4.20      2.67 o
 -19   1   3       28.17       29.29      2.56 o
 -18   1   3       11.14        9.55      1.44 o
 -17   1   3        6.28        7.07      1.30 o
 -16   1   3      143.14      142.22      3.55 o
 -15   1   3        2.36        2.46      1.14 o
 -14   1   3       59.71       58.46      1.81 o
 -13   1   3       42.10       37.29      1.42 o
 -12   1   3       44.12       43.87      1.45 o
 -11   1   3      414.13      440.97      6.36 o
 -10   1   3      691.48      741.13      7.87 o
  -9   1   3        0.56        0.00      0.27 o
  -8   1   3      188.87      202.93      2.33 o
  -7   1   3      345.06      338.06      3.44 o
  -6   1   3      109.61      107.64      1.38 o
  -5   1   3       11.14        8.60      0.37 o
  -4   1   3     4044.80     4169.77     35.85 o
  -3   1   3     1549.44     1799.39     15.73 o
  -2   1   3     1901.84     1887.97     20.02 o
  -1   1   3       90.55       86.45      1.25 o
   0   1   3     2192.52     2194.57     23.12 o
   1   1   3    31409.64    25671.71    635.09 o
   2   1   3     1532.79     1596.67     16.92 o
   3   1   3     3007.90     3047.58     31.65 o
   4   1   3     4861.15     5075.91     69.64 o
   5   1   3      257.25      270.01      3.67 o
   6   1   3      160.70      165.05      2.83 o
   7   1   3        0.55        0.02      0.25 o
   8   1   3      174.81      196.95      3.45 o
   9   1   3       96.09       85.90      2.83 o
  10   1   3       56.09       57.13      4.52 o
  11   1   3       59.31       57.87      3.25 o
  12   1   3       55.10       49.98      2.40 o
  13   1   3       33.86       24.88      1.91 o
  14   1   3       45.49       39.50      2.33 o
  15   1   3        0.20       -0.49      2.02 o
  16   1   3       27.88       30.27      3.66 o
  17   1   3       21.65       29.47      2.44 o
 -19   2   3       16.39       13.41      2.10 o
 -18   2   3        0.18       -0.46      1.34 o
 -17   2   3       48.89       49.23      2.92 o
 -16   2   3       26.52       25.55      2.29 o
 -15   2   3        5.51        5.52      1.11 o
 -14   2   3      206.72      192.68      4.12 o
 -13   2   3       21.18       20.76      1.40 o
 -12   2   3      114.62      101.66      3.12 o
 -11   2   3        0.00       -0.53      0.77 o
 -10   2   3       52.38       46.75      1.23 o
  -9   2   3      202.71      197.32      2.61 o
  -8   2   3      554.81      651.14      6.31 o
  -7   2   3      198.04      249.04      2.79 o
  -6   2   3      659.69      743.98      7.00 o
  -5   2   3       12.44        8.37      0.51 o
  -4   2   3       16.50       12.32      0.52 o
  -3   2   3      497.10      500.27      5.97 o
  -2   2   3       37.54       49.66      1.10 o
  -1   2   3      442.67      465.61      5.44 o
   0   2   3      814.24      829.87      9.22 o
   1   2   3      764.12      887.80      9.82 o
   2   2   3      887.89      951.81     12.01 o
   3   2   3      990.58     1086.80     13.63 o
   4   2   3       21.44       31.87      2.26 o
   5   2   3     1667.92     1887.23     20.17 o
   6   2   3     1030.23     1032.39     11.50 o
   7   2   3       40.71       35.18      1.42 o
   8   2   3       60.06       64.51      2.67 o
   9   2   3      162.11      153.26      4.04 o
  10   2   3       70.65       68.68      2.72 o
  11   2   3       91.61       92.70      4.58 o
  12   2   3       87.56       82.02      3.19 o
  13   2   3       90.95       83.53      4.06 o
  14   2   3       21.89       23.20      2.09 o
  15   2   3       95.16       90.27      5.23 o
  16   2   3        7.82       10.30      1.79 o
  17   2   3        1.02        0.43      1.99 o
 -18   3   3        0.47        0.99      1.53 o
 -17   3   3       45.76       49.43      4.77 o
 -16   3   3        0.90        0.34      1.75 o
 -15   3   3      257.73      247.90     17.70 o
 -14   3   3       21.75       13.93      1.81 o
 -13   3   3        3.01        3.16      1.35 o
 -12   3   3       63.89       54.54      4.67 o
 -11   3   3      435.07      452.15      7.53 o
 -10   3   3        1.82        5.85      0.80 o
  -9   3   3      551.30      577.35      9.65 o
  -8   3   3      271.34      258.79      3.46 o
  -7   3   3       65.75       73.12      1.52 o
  -6   3   3      220.79      214.89      2.93 o
  -5   3   3       38.22       40.13      1.08 o
  -4   3   3        1.44        1.28      0.45 o
  -3   3   3      760.23      847.24      9.87 o
  -2   3   3       59.30       67.96      1.72 o
  -1   3   3     1952.45     2240.94     27.92 o
   0   3   3      371.06      448.08      5.50 o
   1   3   3      618.45      648.97      7.59 o
   2   3   3     1074.83     1169.49     14.94 o
   3   3   3       60.00       50.13      1.53 o
   4   3   3        7.16        3.53      0.65 o
   5   3   3     1717.48     1893.10     22.28 o
   6   3   3      270.33      253.42      3.76 o
   7   3   3      559.14      553.07      9.47 o
   8   3   3      324.15      327.17      5.54 o
   9   3   3      210.10      204.70      4.16 o
  10   3   3       44.02       51.95      2.58 o
  11   3   3      434.94      391.86     12.07 o
  12   3   3        3.54        4.17      1.31 o
  13   3   3       23.05       23.86      2.12 o
  14   3   3       50.13       55.79      3.26 o
  15   3   3        4.55        5.82      1.67 o
  16   3   3        5.16       12.43      2.01 o
  17   3   3        7.17       11.71      2.80 o
 -16   4   3       27.17       30.23      3.62 o
 -15   4   3        0.07       -1.22      1.22 o
 -14   4   3       25.16       24.08      2.27 o
 -13   4   3        6.23        5.14      1.49 o
 -12   4   3        0.55        0.05      1.05 o
 -11   4   3       78.22       75.19      2.59 o
 -10   4   3       10.21       12.37      1.30 o
  -9   4   3      251.18      242.79      5.49 o
  -8   4   3       30.81       32.71      1.44 o
  -7   4   3      103.68      106.77      2.08 o
  -6   4   3        1.92        1.73      0.50 o
  -5   4   3       39.32       42.78      1.44 o
  -4   4   3       11.82       15.39      1.03 o
  -3   4   3       38.83       40.08      1.51 o
  -2   4   3      104.10      117.98      3.11 o
  -1   4   3       37.97       44.71      1.83 o
   0   4   3      802.46      831.69     11.24 o
   1   4   3      100.21       90.86      2.03 o
   2   4   3       81.86       88.98      2.25 o
   3   4   3      137.99      143.67      5.06 o
   4   4   3        1.16        0.23      0.57 o
   5   4   3      106.79       90.10      7.02 o
   6   4   3      668.39      632.89      9.48 o
   7   4   3      311.03      312.68      5.57 o
   8   4   3      402.89      409.60      6.86 o
   9   4   3       10.50       11.88      1.28 o
  10   4   3        4.06       10.00      2.36 o
  11   4   3       18.21       16.80      1.83 o
  12   4   3        1.04        0.13      1.18 o
  13   4   3        3.41        5.91      1.60 o
  14   4   3        0.46       -0.12      1.34 o
  15   4   3       24.36       29.60      2.57 o
  16   4   3        0.00       -1.83      2.03 o
 -15   5   3        0.52        0.25      1.33 o
 -14   5   3        3.50        2.89      1.57 o
 -13   5   3        1.07        0.97      1.29 o
 -12   5   3       12.99       14.85      1.60 o
 -11   5   3        3.80        5.84      1.20 o
 -10   5   3       30.42       29.99      1.87 o
  -9   5   3       27.60       25.50      1.72 o
  -8   5   3        0.00       -0.69      0.69 o
  -7   5   3        2.63        3.49      0.86 o
  -6   5   3       23.68       18.27      1.21 o
  -5   5   3      129.36      119.09      2.68 o
  -4   5   3      883.75      884.88     12.60 o
  -3   5   3      161.56      160.20      4.15 o
  -2   5   3      100.94       98.81      5.02 o
  -1   5   3        2.65        6.62      1.86 o
   0   5   3      359.06      317.49     10.14 o
   1   5   3      355.51      326.18     12.19 o
   2   5   3        6.85        2.18      1.96 o
   3   5   3       69.29       77.70      4.00 o
   4   5   3       64.02       58.63      2.09 o
   5   5   3       63.17       57.80      2.10 o
   6   5   3        3.25        0.94      0.69 o
   7   5   3      112.90      100.77      2.96 o
   8   5   3        3.18        3.31      1.01 o
   9   5   3        1.96        2.68      1.04 o
  10   5   3      116.42      108.79      3.29 o
  11   5   3       79.64       74.20      3.39 o
  12   5   3        0.06        1.53      1.36 o
  13   5   3        0.24        0.12      1.28 o
  14   5   3       18.08       20.29      3.27 o
 -13   6   3       28.40       31.38      2.73 o
 -12   6   3        1.72        2.93      1.31 o
 -11   6   3        1.45        1.68      1.21 o
 -10   6   3       17.43       17.13      1.69 o
  -9   6   3       21.98       25.68      1.89 o
  -8   6   3       72.27       78.98      3.55 o
  -7   6   3       84.10       75.58      2.40 o
  -6   6   3       13.10       11.03      1.19 o
  -5   6   3       94.20       84.66      3.69 o
  -4   6   3      679.68      642.83     12.64 o
  -3   6   3      162.24      174.53      7.45 o
  -2   6   3      164.92      153.20      6.97 o
  -1   6   3        0.01       -1.11      1.57 o
   0   6   3        1.82        1.80      1.89 o
   1   6   3       19.58       17.79      1.95 o
   2   6   3       12.69       11.54      1.38 o
   3   6   3       40.31       43.60      2.21 o
   4   6   3        4.27        2.59      0.97 o
   5   6   3       12.10       14.48      1.40 o
   6   6   3       22.83       15.96      1.81 o
   7   6   3        0.30        0.92      0.95 o
   8   6   3       15.54       12.94      1.63 o
   9   6   3        0.05       -0.47      0.95 o
  10   6   3        2.42        3.90      1.20 o
  11   6   3        0.31       -1.15      1.72 o
  12   6   3        0.02        1.49      2.14 o
 -12   7   3        4.74        4.69      1.99 o
 -11   7   3       53.68       61.26      3.74 o
 -10   7   3        1.18        4.65      1.96 o
  -9   7   3        1.38        2.41      1.84 o
  -8   7   3       17.77       20.32      2.57 o
  -7   7   3       26.38       27.73      2.70 o
  -6   7   3        9.86        8.90      1.94 o
  -5   7   3       20.15       22.76      2.64 o
  -4   7   3        0.26       -0.41      1.39 o
  -3   7   3      431.10      404.96      9.59 o
  -2   7   3       30.19       27.89      2.59 o
  -1   7   3        9.82       12.44      2.00 o
   0   7   3        0.76        2.89      1.47 o
   1   7   3       19.43       14.95      2.09 o
   2   7   3       27.38       32.60      7.99 o
   3   7   3        2.76        3.22      1.38 o
   4   7   3       50.10       48.83      2.98 o
   5   7   3       11.29       14.12      2.21 o
   6   7   3        3.13        4.04      1.57 o
   7   7   3        1.54        3.98      1.56 o
   8   7   3       48.00       55.29      3.31 o
   9   7   3        5.36        6.40      1.84 o
  10   7   3        0.30       -0.87      1.54 o
  -6   8   3        3.02        1.94      2.63 o
  -5   8   3        0.78        3.55      1.92 o
  -4   8   3        0.18        0.32      2.58 o
  -3   8   3       25.79       26.65      2.89 o
  -2   8   3        4.74        2.40      1.71 o
  -1   8   3        3.17        4.40      1.80 o
   0   8   3        0.06       -0.60      1.45 o
   1   8   3        2.22        1.25      1.63 o
   2   8   3       12.50       16.73      2.45 o
   3   8   3        0.52        1.14      1.71 o
   4   8   3       21.89       28.79      3.92 o
 -20   0   4       11.73       13.50      2.77 o
 -18   0   4       10.78       14.59      1.87 o
 -16   0   4       82.50       77.56      3.68 o
 -14   0   4       26.34       25.35      1.72 o
 -12   0   4      394.68      383.45      7.51 o
 -10   0   4      161.69      163.63      2.93 o
  -8   0   4     4077.96     4513.92     55.05 o
  -6   0   4       13.61       16.98      0.74 o
  -4   0   4     4078.61     4179.13     50.74 o
  -2   0   4       54.19       50.56      1.38 o
   0   0   4     3564.11     3625.70     56.06 o
   2   0   4     4405.08     4097.02     59.80 o
   4   0   4      625.23      588.20     14.43 o
   6   0   4      884.27     1020.25     15.82 o
   8   0   4      188.58      171.42      5.89 o
  10   0   4       41.28       31.43      2.58 o
  12   0   4       91.18       84.99      4.43 o
  14   0   4       39.18       36.98      3.28 o
  16   0   4       42.55       43.58      3.83 o
 -20   1   4        3.65        2.31      2.74 o
 -19   1   4        0.82        0.84      1.44 o
 -18   1   4      116.44      121.62      4.42 o
 -17   1   4       95.72       91.47      2.90 o
 -16   1   4      100.02       96.53      3.61 o
 -15   1   4        3.46        3.93      0.87 o
 -14   1   4        2.30        3.46      0.76 o
 -13   1   4        2.11        3.21      0.69 o
 -12   1   4        3.72        4.12      0.83 o
 -11   1   4      133.47      144.90      2.59 o
 -10   1   4      296.16      284.27      3.55 o
  -9   1   4      522.79      564.05      5.51 o
  -8   1   4        0.39        0.69      0.37 o
  -7   1   4        0.00        0.75      0.26 o
  -6   1   4      330.79      357.77      3.58 o
  -5   1   4      270.88      264.73      3.34 o
  -4   1   4      337.40      324.41      3.20 o
  -3   1   4      291.82      288.03      3.22 o
  -2   1   4      344.97      385.10      5.31 o
  -1   1   4      282.78      313.91      4.28 o
   0   1   4     3518.60     3627.70     43.10 o
   1   1   4     9496.64     9158.45    148.11 o
   2   1   4       22.81       24.32      0.91 o
   3   1   4      270.98      252.48      3.28 o
   4   1   4     2327.52     2467.45     25.88 o
   5   1   4       65.87       92.20      1.62 o
   6   1   4      517.18      560.96      6.56 o
   7   1   4        5.54        4.56      0.67 o
   8   1   4        1.80        0.69      0.84 o
   9   1   4       73.00       80.25      2.78 o
  10   1   4       90.33       95.83      3.19 o
  11   1   4       96.96       90.02      3.15 o
  12   1   4       24.51       24.50      3.05 o
  13   1   4        8.84        7.32      1.40 o
  14   1   4        0.44       -1.00      1.06 o
  15   1   4       23.77       19.05      2.03 o
  16   1   4        8.51        6.31      1.62 o
  17   1   4        8.40        7.75      1.71 o
 -19   2   4        1.42       -1.09      1.67 o
 -18   2   4       10.90        7.20      1.77 o
 -17   2   4       23.83       21.75      2.21 o
 -16   2   4        0.57        0.66      1.35 o
 -15   2   4       16.06       13.42      1.80 o
 -14   2   4       28.21       27.63      2.60 o
 -13   2   4      112.95      112.62      2.88 o
 -12   2   4       54.42       42.52      2.21 o
 -11   2   4      335.41      332.40      4.23 o
 -10   2   4        0.96        2.72      0.52 o
  -9   2   4      916.44      956.85     12.72 o
  -8   2   4      123.90      158.91      2.06 o
  -7   2   4      411.92      506.92      5.04 o
  -6   2   4      848.36      874.01      8.12 o
  -5   2   4      602.07      637.57      6.07 o
  -4   2   4      924.32      977.75      9.74 o
  -3   2   4        1.51       -0.34      0.34 o
  -2   2   4      104.21      117.86      2.24 o
  -1   2   4      329.51      339.04      4.28 o
   0   2   4        1.78        1.97      0.28 o
   1   2   4      355.84      378.94      5.30 o
   2   2   4     1488.67     1693.28     20.82 o
   3   2   4     2258.43     2437.10     29.48 o
   4   2   4      508.39      556.69      7.69 o
   5   2   4     3660.69     4095.20     42.68 o
   6   2   4      764.40      780.93      9.01 o
   7   2   4       93.00       96.32      2.39 o
   8   2   4       33.17       33.37      2.45 o
   9   2   4        1.93        1.23      0.93 o
  10   2   4        0.41       -0.04      1.28 o
  11   2   4        7.12        6.87      1.57 o
  12   2   4       17.15       17.63      1.78 o
  13   2   4       39.31       39.83      2.46 o
  14   2   4       34.74       32.97      2.42 o
  15   2   4       17.43       18.05      2.08 o
  16   2   4        0.30        0.46      1.43 o
  17   2   4        7.08        7.41      2.55 o
 -18   3   4        4.86        4.89      1.77 o
 -17   3   4        0.83        0.99      1.49 o
 -16   3   4        0.19       -1.20      1.20 o
 -15   3   4       66.10       58.47      3.09 o
 -14   3   4       29.45       31.88      4.45 o
 -13   3   4       41.04       29.62      2.25 o
 -12   3   4      925.43      873.22     15.77 o
 -11   3   4       64.63       79.77      2.71 o
 -10   3   4      136.17      124.53      3.08 o
  -9   3   4      655.94      678.61      7.46 o
  -8   3   4      589.75      639.19      7.04 o
  -7   3   4      314.32      363.14      4.39 o
  -6   3   4      142.13      172.00      2.49 o
  -5   3   4      239.17      267.35      3.39 o
  -4   3   4      186.70      174.57      2.86 o
  -3   3   4      420.83      465.10      5.93 o
  -2   3   4      435.83      489.49      7.09 o
  -1   3   4       44.75       63.67      1.35 o
   0   3   4       60.57       60.67      1.31 o
   1   3   4       19.02       22.27      0.83 o
   2   3   4     1854.63     2072.30     25.54 o
   3   3   4      491.32      542.15      7.61 o
   4   3   4      138.88      126.65      2.62 o
   5   3   4      187.13      220.24      5.89 o
   6   3   4      191.36      203.55      3.35 o
   7   3   4      232.56      233.84      4.38 o
   8   3   4        0.89       -0.26      1.12 o
   9   3   4       62.83       59.50      3.04 o
  10   3   4      504.43      505.45     11.69 o
  11   3   4        4.47        4.14      1.31 o
  12   3   4       71.19       67.55      3.06 o
  13   3   4        6.48        8.11      1.61 o
  14   3   4       59.48       64.51      4.37 o
  15   3   4        5.32        6.13      1.74 o
  16   3   4        0.16        3.30      2.23 o
 -17   4   4        1.78        3.10      2.21 o
 -16   4   4       29.22       33.82      3.76 o
 -15   4   4       73.25       80.34      4.14 o
 -14   4   4        6.21        6.81      1.65 o
 -13   4   4       50.67       53.48      2.95 o
 -12   4   4       40.78       37.63      1.96 o
 -11   4   4        2.69        1.65      1.01 o
 -10   4   4       38.58       36.81      1.96 o
  -9   4   4      587.78      590.43      9.20 o
  -8   4   4      221.64      232.49      3.95 o
  -7   4   4      284.75      257.23      4.17 o
  -6   4   4       87.71       81.93      2.04 o
  -5   4   4       53.07       56.64      1.65 o
  -4   4   4        0.10        0.85      0.47 o
  -3   4   4        1.33        0.38      0.58 o
  -2   4   4       76.79       82.66      2.15 o
  -1   4   4      412.94      419.04      6.47 o
   0   4   4      166.91      165.49      2.71 o
   1   4   4        0.13        1.03      0.50 o
   2   4   4       28.05       25.57      2.03 o
   3   4   4       25.94       23.02      1.25 o
   4   4   4       47.48       46.60      2.32 o
   5   4   4        1.73        1.05      0.64 o
   6   4   4      557.13      546.15      7.14 o
   7   4   4       45.21       41.23      1.96 o
   8   4   4       62.58       58.62      2.23 o
   9   4   4      351.93      336.35      6.37 o
  10   4   4      109.52      103.11      3.72 o
  11   4   4        2.94        3.50      1.47 o
  12   4   4       25.42       26.21      3.29 o
  13   4   4        8.92        7.90      1.69 o
  14   4   4        0.72       -0.67      1.34 o
  15   4   4       22.01       22.97      2.47 o
 -15   5   4       20.46       26.39      2.53 o
 -14   5   4       18.33       20.83      2.24 o
 -13   5   4        0.65        1.84      1.34 o
 -12   5   4        0.00        1.07      1.04 o
 -11   5   4       78.39       84.02      2.91 o
 -10   5   4       19.50       18.25      1.57 o
  -9   5   4       11.05       15.54      1.59 o
  -8   5   4        0.04       -0.72      0.72 o
  -7   5   4      105.95       96.39      2.55 o
  -6   5   4        9.65       11.03      1.05 o
  -5   5   4       53.64       42.61      1.64 o
  -4   5   4        0.00       -0.88      0.88 o
  -3   5   4      111.89      115.50      2.91 o
  -2   5   4      612.48      603.03     11.47 o
  -1   5   4      370.86      342.84      7.57 o
   0   5   4       26.94       24.42      1.99 o
   1   5   4       55.52       57.21      2.05 o
   2   5   4      228.75      226.51      5.45 o
   3   5   4      498.00      443.27      7.15 o
   4   5   4        9.11       11.23      1.78 o
   5   5   4       52.04       54.81      2.07 o
   6   5   4       12.47       10.54      1.25 o
   7   5   4        6.11        5.01      1.39 o
   8   5   4        3.03        1.31      0.89 o
   9   5   4        0.02       -0.40      1.13 o
  10   5   4       22.88       23.39      2.20 o
  11   5   4        0.08       -1.18      1.18 o
  12   5   4        0.00       -1.20      1.29 o
  13   5   4        0.01        0.24      1.42 o
  14   5   4       19.60       21.09      3.44 o
 -14   6   4        0.04        2.14      2.18 o
 -13   6   4       22.55       28.36      2.68 o
 -12   6   4        4.70        6.48      1.47 o
 -11   6   4       64.40       75.87      3.59 o
 -10   6   4       22.95       19.99      1.80 o
  -9   6   4       13.69       16.40      1.64 o
  -8   6   4        0.01        0.91      0.97 o
  -7   6   4        3.77        4.96      1.50 o
  -6   6   4        6.02        7.30      1.22 o
  -5   6   4        1.28        0.78      1.33 o
  -4   6   4      244.67      226.12      6.29 o
  -3   6   4       27.40       27.19      5.26 o
  -2   6   4      525.17      478.55     10.17 o
  -1   6   4      846.49      806.64     15.02 o
   0   6   4       21.06       24.74      2.22 o
   1   6   4       68.40       55.96      4.06 o
   2   6   4      119.79      133.16      4.50 o
   3   6   4        1.05        0.85      0.88 o
   4   6   4       17.46       18.00      1.48 o
   5   6   4        3.55        3.98      1.00 o
   6   6   4       31.91       37.25      2.46 o
   7   6   4        4.28        5.71      1.21 o
   8   6   4       22.01       15.97      1.63 o
   9   6   4        0.01       -0.67      1.00 o
  10   6   4       20.57       21.79      2.30 o
  11   6   4        3.89        5.50      1.74 o
  12   6   4        0.14        0.03      2.23 o
 -12   7   4       25.30       35.52      3.12 o
 -11   7   4        4.93        7.05      1.95 o
 -10   7   4        3.08        4.78      2.05 o
  -9   7   4       22.99       28.29      2.96 o
  -8   7   4       19.26       21.34      3.86 o
  -7   7   4       18.35       28.45      2.73 o
  -6   7   4       69.95       71.11      9.27 o
  -5   7   4        8.55       13.01      2.11 o
  -4   7   4       16.83       21.45      5.30 o
  -3   7   4        6.99        4.08      1.72 o
  -2   7   4        0.15        1.73      1.39 o
  -1   7   4        0.40       -1.26      1.28 o
   0   7   4      114.54       97.94      4.19 o
   1   7   4       83.66       75.18      3.69 o
   2   7   4        2.89        2.71      1.39 o
   3   7   4       67.54       60.74      5.14 o
   4   7   4       39.56       36.78      2.83 o
   5   7   4        3.84        6.07      2.57 o
   6   7   4       25.67       27.89      3.80 o
   7   7   4       19.16       21.31      2.61 o
   8   7   4       41.67       49.92      4.66 o
   9   7   4        1.92        0.89      1.57 o
  10   7   4        4.85        6.28      1.91 o
  -6   8   4       25.06       31.92      4.37 o
  -5   8   4       33.64       29.77      4.17 o
  -4   8   4        5.32        4.67      1.93 o
  -3   8   4        4.85        4.14      1.85 o
  -2   8   4        2.01       -0.02      1.56 o
  -1   8   4        3.92        4.66      1.93 o
   0   8   4       20.82       23.77      4.62 o
   1   8   4        1.78        4.20      1.76 o
   2   8   4        1.82        2.45      1.53 o
   3   8   4       23.40       31.98      4.12 o
   4   8   4        0.03        1.58      2.31 o
 -17   0   5        6.37        8.35      1.52 o
 -15   0   5       85.76       79.46      3.33 o
 -13   0   5      877.64      916.40     18.43 o
 -11   0   5      193.49      195.04      5.65 o
  -9   0   5     1204.10     1403.50     17.88 o
  -7   0   5       96.81      101.99      2.00 o
  -5   0   5     1113.08     1108.18     14.04 o
  -3   0   5       36.44       35.20      1.38 o
  -1   0   5     8517.54     8958.81    181.33 o
   1   0   5      516.83      471.87      7.72 o
   3   0   5     4087.54     4083.23     59.79 o
   5   0   5      146.89      139.88      3.06 o
   7   0   5      295.40      303.41      5.62 o
   9   0   5        0.78        2.04      1.21 o
  11   0   5        0.12       -0.88      1.26 o
  13   0   5       40.27       36.30      3.38 o
  15   0   5        0.09        0.65      1.88 o
 -20   1   5        0.64       -0.92      1.46 o
 -19   1   5        1.48        0.97      2.57 o
 -18   1   5        4.48        4.30      1.58 o
 -17   1   5       34.07       34.57      2.40 o
 -16   1   5       10.92       10.10      2.58 o
 -15   1   5      316.70      301.92      4.77 o
 -14   1   5      216.56      209.12      3.61 o
 -13   1   5       58.87       59.68      2.97 o
 -12   1   5      161.53      144.72      4.21 o
 -11   1   5       15.39       18.56      0.91 o
 -10   1   5        0.41        0.07      0.33 o
  -9   1   5      233.79      268.28      4.32 o
  -8   1   5     1467.27     1679.34     14.97 o
  -7   1   5     1679.25     1863.91     16.47 o
  -6   1   5     1788.03     2023.26     17.76 o
  -5   1   5       50.14       59.50      0.93 o
  -4   1   5       42.87       46.22      0.75 o
  -3   1   5       99.62       98.95      1.92 o
  -2   1   5      210.45      245.75      3.09 o
  -1   1   5      101.68      103.61      1.58 o
   0   1   5      277.94      330.45      4.57 o
   1   1   5      624.99      585.73      7.62 o
   2   1   5      415.56      410.91      4.93 o
   3   1   5       79.82       72.78      1.42 o
   4   1   5      898.99      942.73     10.47 o
   5   1   5       11.06       13.46      0.98 o
   6   1   5     1054.72     1132.88     12.52 o
   7   1   5      896.37      941.65     16.03 o
   8   1   5       13.59       17.29      1.65 o
   9   1   5        5.38        5.53      1.10 o
  10   1   5       23.07       22.23      1.73 o
  11   1   5       50.61       48.60      2.45 o
  12   1   5        1.38        1.89      1.09 o
  13   1   5        1.15        2.52      1.25 o
  14   1   5        0.26       -0.84      1.14 o
  15   1   5       14.56       22.84      2.22 o
  16   1   5       10.97        8.22      1.85 o
 -19   2   5        6.05        7.38      1.92 o
 -18   2   5        9.71       10.83      2.00 o
 -17   2   5        0.00       -0.90      1.27 o
 -16   2   5       11.20       13.01      1.81 o
 -15   2   5      214.08      193.68      8.18 o
 -14   2   5        0.66        1.52      1.15 o
 -13   2   5      148.43      150.78      4.36 o
 -12   2   5      121.38      116.99      3.67 o
 -11   2   5      604.45      586.75      6.61 o
 -10   2   5        0.35        0.54      0.45 o
  -9   2   5       89.95       70.46      1.39 o
  -8   2   5       23.26       35.52      0.87 o
  -7   2   5        6.10       10.16      0.50 o
  -6   2   5       85.64       64.11      1.65 o
  -5   2   5     2013.48     2273.84     21.77 o
  -4   2   5     4260.52     4609.33     48.48 o
  -3   2   5     2174.75     2308.02     28.62 o
  -2   2   5      192.95      196.51      2.68 o
  -1   2   5     1471.26     1623.04     17.53 o
   0   2   5      175.08      193.49      2.69 o
   1   2   5     1499.80     1727.94     21.20 o
   2   2   5     1029.22     1163.79     14.63 o
   3   2   5     1293.93     1536.07     19.04 o
   4   2   5      157.78      150.40      2.50 o
   5   2   5       36.71       55.83      1.48 o
   6   2   5      372.22      398.83      5.52 o
   7   2   5      445.95      481.19      7.26 o
   8   2   5      493.84      504.21      7.62 o
   9   2   5        0.59       -0.75      0.83 o
  10   2   5       13.99       10.61      1.49 o
  11   2   5        3.64        3.90      1.26 o
  12   2   5        2.31        2.78      1.32 o
  13   2   5       26.65       27.56      2.20 o
  14   2   5       42.35       42.27      4.28 o
  15   2   5       27.82       26.94      2.38 o
  16   2   5        0.62       -0.69      1.42 o
 -18   3   5        8.86       14.65      3.71 o
 -17   3   5        0.20       -1.31      1.31 o
 -16   3   5        0.01        1.43      1.31 o
 -15   3   5      366.46      342.16      8.11 o
 -14   3   5        9.50        9.79      1.65 o
 -13   3   5       19.32       19.36      1.89 o
 -12   3   5       36.94       36.52      4.05 o
 -11   3   5      335.35      322.25      5.76 o
 -10   3   5      260.13      219.86      7.97 o
  -9   3   5       82.81       79.35      1.99 o
  -8   3   5      133.52      122.71      2.47 o
  -7   3   5      130.05      128.84      2.50 o
  -6   3   5      508.13      513.79      5.82 o
  -5   3   5      309.18      330.68      3.98 o
  -4   3   5      737.71      875.67     10.31 o
  -3   3   5     1151.52     1248.87     16.33 o
  -2   3   5       44.08       49.96      1.53 o
  -1   3   5       24.24       35.38      0.99 o
   0   3   5      127.94      141.14      3.19 o
   1   3   5     1425.21     1613.62     20.19 o
   2   3   5        6.74       11.54      0.80 o
   3   3   5       51.95       39.04      1.41 o
   4   3   5      140.33      108.77      2.42 o
   5   3   5        0.20        0.60      1.15 o
   6   3   5        0.80        0.39      0.53 o
   7   3   5       30.87       29.82      1.59 o
   8   3   5        6.53        6.95      1.06 o
   9   3   5      498.37      460.49      9.23 o
  10   3   5      297.71      288.85      6.77 o
  11   3   5        1.61        0.94      1.23 o
  12   3   5        2.27        1.96      1.25 o
  13   3   5       54.08       51.45      4.67 o
  14   3   5        1.02        1.56      1.43 o
  15   3   5       13.07       14.66      2.15 o
 -17   4   5        2.85        3.72      2.35 o
 -16   4   5        6.23        4.53      1.84 o
 -15   4   5        0.10        0.94      1.34 o
 -14   4   5      170.58      167.48      5.25 o
 -13   4   5       42.24       41.41      2.63 o
 -12   4   5        9.56        8.65      1.54 o
 -11   4   5      485.10      446.14      7.61 o
 -10   4   5      413.51      416.99      7.15 o
  -9   4   5        1.09        2.01      0.77 o
  -8   4   5      159.01      154.82      3.08 o
  -7   4   5      394.74      372.05      5.46 o
  -6   4   5      281.00      293.40      6.42 o
  -5   4   5       10.87        9.89      0.85 o
  -4   4   5       15.12       18.17      1.16 o
  -3   4   5       54.86       48.88      1.70 o
  -2   4   5      201.18      190.44      7.36 o
  -1   4   5      287.16      271.51      4.88 o
   0   4   5       10.36       14.56      0.79 o
   1   4   5        7.42        5.71      1.03 o
   2   4   5      252.99      287.61      6.22 o
   3   4   5      298.73      327.33     11.32 o
   4   4   5        8.74        9.92      0.94 o
   5   4   5      118.34      101.22      2.57 o
   6   4   5       34.25       32.85      1.71 o
   7   4   5      176.91      164.29      3.75 o
   8   4   5      295.38      248.65      4.98 o
   9   4   5       23.52       27.27      1.76 o
  10   4   5       78.57       87.63      3.62 o
  11   4   5        8.21        7.85      1.61 o
  12   4   5        2.32        1.30      1.34 o
  13   4   5        0.77        0.94      1.40 o
  14   4   5        7.05        6.07      1.74 o
  15   4   5        1.02        2.97      2.49 o
 -15   5   5       10.64       15.49      2.21 o
 -14   5   5        3.22        3.40      1.47 o
 -13   5   5        0.15        1.19      1.24 o
 -12   5   5        7.38        7.20      1.31 o
 -11   5   5       74.49       85.11      3.00 o
 -10   5   5       19.78       20.85      1.65 o
  -9   5   5      182.66      166.04      4.08 o
  -8   5   5      262.19      260.63      6.89 o
  -7   5   5       15.23       13.48      1.14 o
  -6   5   5       11.47       12.23      1.10 o
  -5   5   5        0.00       -0.22      0.71 o
  -4   5   5       19.16       20.32      1.39 o
  -3   5   5        6.40        4.70      0.89 o
  -2   5   5      128.12      107.05      3.77 o
  -1   5   5        9.71       12.00      1.60 o
   0   5   5       68.01       60.93      2.88 o
   1   5   5        9.28        8.89      1.06 o
   2   5   5        2.52        1.48      1.04 o
   3   5   5        0.61        0.40      0.73 o
   4   5   5        0.05        1.06      0.74 o
   5   5   5       73.84       66.25      2.26 o
   6   5   5       11.83        9.96      1.24 o
   7   5   5       13.26       15.37      1.46 o
   8   5   5        2.95        2.32      1.18 o
   9   5   5       73.25       77.33      2.89 o
  10   5   5        6.75        6.13      1.60 o
  11   5   5        0.15        1.62      1.33 o
  12   5   5       17.20       18.50      2.22 o
  13   5   5        5.23        5.41      1.75 o
 -14   6   5       38.73       50.57      4.80 o
 -13   6   5       39.42       38.83      2.98 o
 -12   6   5        3.43        5.15      1.41 o
 -11   6   5        3.09        5.02      1.38 o
 -10   6   5       19.18       16.24      1.85 o
  -9   6   5       45.40       48.08      2.40 o
  -8   6   5       57.87       56.94      2.16 o
  -7   6   5       20.56       23.64      1.74 o
  -6   6   5       40.79       35.95      2.65 o
  -5   6   5       13.55       11.08      1.87 o
  -4   6   5       71.34       63.11      6.34 o
  -3   6   5      172.44      152.23      4.99 o
  -2   6   5      218.79      203.55      5.87 o
  -1   6   5        7.99       12.07      1.82 o
   0   6   5        0.08        0.67      1.14 o
   1   6   5       15.90       10.92      2.14 o
   2   6   5        0.15       -1.02      1.02 o
   3   6   5        1.88        0.46      1.15 o
   4   6   5       15.12       14.75      1.79 o
   5   6   5        0.63       -0.88      1.03 o
   6   6   5        0.12       -0.25      0.92 o
   7   6   5        5.16        3.29      1.15 o
   8   6   5        0.00       -1.00      1.00 o
   9   6   5        1.93        3.20      1.19 o
  10   6   5        3.18        1.61      1.43 o
  11   6   5        0.86        6.60      1.83 o
  12   6   5       26.53       38.77      4.43 o
 -12   7   5        8.13       10.13      3.33 o
 -11   7   5        3.77        5.61      3.46 o
 -10   7   5       17.22       18.62      2.65 o
  -9   7   5       41.52       41.35      4.83 o
  -8   7   5        1.81        3.03      2.77 o
  -7   7   5        1.27        3.65      1.65 o
  -6   7   5       31.31       30.60      2.82 o
  -5   7   5        0.07        0.66      1.47 o
  -4   7   5        2.45        3.05      1.49 o
  -3   7   5       15.67       19.16      3.16 o
  -2   7   5      132.44      131.84      5.01 o
  -1   7   5      124.84      121.12      5.55 o
   0   7   5        0.05        0.78      1.32 o
   1   7   5        6.63        8.69      3.89 o
   2   7   5        0.00        1.23      1.91 o
   3   7   5        9.74        8.00      1.74 o
   4   7   5        6.74       10.71      2.18 o
   5   7   5       14.46       14.16      3.01 o
   6   7   5        2.93        4.84      3.14 o
   7   7   5       52.35       65.09      3.73 o
   8   7   5       80.33       97.44      5.61 o
   9   7   5        1.78        3.94      1.80 o
  -6   8   5        2.40        4.83      2.87 o
  -5   8   5        6.37        7.35      3.01 o
  -4   8   5       39.12       40.71      3.42 o
  -3   8   5        9.20        7.71      2.10 o
  -2   8   5       15.89       17.82      3.67 o
  -1   8   5        0.05        0.63      1.65 o
   0   8   5       19.26       17.01      2.52 o
   1   8   5        2.35        2.89      1.66 o
   2   8   5       16.13       19.46      3.57 o
   3   8   5        4.08        5.50      2.46 o
 -18   0   6       47.63       45.30      4.15 o
 -16   0   6      222.83      218.70      7.47 o
 -14   0   6       94.76      102.19      3.29 o
 -12   0   6       67.82       70.24      2.52 o
 -10   0   6     3835.95     4263.37     52.33 o
  -8   0   6      180.58      156.16      2.80 o
  -6   0   6    16091.29    17397.01    212.28 o
  -4   0   6       35.42       38.47      1.40 o
  -2   0   6      243.72      218.10      5.85 o
   0   0   6     2084.97     2084.80     42.25 o
   2   0   6     1874.01     1809.37     27.20 o
   4   0   6      241.50      259.44      4.98 o
   6   0   6      146.98      123.53      3.01 o
   8   0   6       62.00       62.13      3.51 o
  10   0   6       98.99       79.94      4.25 o
  12   0   6        1.62       -0.06      1.40 o
  14   0   6       10.03       11.61      2.55 o
  16   0   6        8.82        8.84      2.71 o
 -20   1   6        1.05        1.16      1.60 o
 -19   1   6        3.28        2.88      1.60 o
 -18   1   6       28.92       36.10      2.56 o
 -17   1   6       34.40       30.63      2.29 o
 -16   1   6       65.40       67.26      3.91 o
 -15   1   6       89.10       88.53      2.72 o
 -14   1   6        4.22        3.68      0.77 o
 -13   1   6       23.18       17.13      1.13 o
 -12   1   6      100.31       96.29      2.09 o
 -11   1   6      117.21       99.63      2.04 o
 -10   1   6      284.61      298.21      3.36 o
  -9   1   6       52.29       55.06      1.10 o
  -8   1   6      130.72      138.55      1.85 o
  -7   1   6     1737.42     2110.64     18.62 o
  -6   1   6     7130.56     7959.16     68.23 o
  -5   1   6      631.42      697.22      6.55 o
  -4   1   6       37.20       40.97      0.96 o
  -3   1   6      103.52       88.49      1.86 o
  -2   1   6     3732.96     4141.56     43.50 o
  -1   1   6      177.61      186.34      3.56 o
   0   1   6     1775.02     1791.51     21.83 o
   1   1   6      603.15      655.71      8.56 o
   2   1   6     2804.63     3003.24     31.43 o
   3   1   6      915.63      934.01     10.45 o
   4   1   6     1610.62     1581.88     17.10 o
   5   1   6        0.06        2.27      0.48 o
   6   1   6        1.50        2.73      0.64 o
   7   1   6      232.62      239.12      4.21 o
   8   1   6        4.34        4.23      1.06 o
   9   1   6        2.30        1.52      0.95 o
  10   1   6        5.43        9.76      6.78 o
  11   1   6       51.81       48.30      2.53 o
  12   1   6        8.29        5.96      1.67 o
  13   1   6        0.14       -0.82      1.13 o
  14   1   6        8.85        7.03      2.04 o
  15   1   6       20.19       29.20      2.54 o
  16   1   6       15.79       20.37      4.04 o
 -19   2   6       30.39       34.34      2.74 o
 -18   2   6        3.25        4.47      1.59 o
 -17   2   6        0.02       -1.15      1.15 o
 -16   2   6        5.03        5.77      1.48 o
 -15   2   6        6.66        6.31      1.51 o
 -14   2   6      118.19      110.03      3.80 o
 -13   2   6       20.92       21.28      3.09 o
 -12   2   6        0.13        0.58      0.75 o
 -11   2   6       22.55       18.69      1.05 o
 -10   2   6      526.89      586.58      6.61 o
  -9   2   6        4.21        5.64      0.47 o
  -8   2   6        0.01       -0.14      0.27 o
  -7   2   6      448.33      551.93      5.46 o
  -6   2   6       98.55      123.44      1.65 o
  -5   2   6      567.67      691.40      8.26 o
  -4   2   6      282.52      307.49      4.85 o
  -3   2   6      509.96      549.72      7.75 o
  -2   2   6     1154.17     1213.14     13.38 o
  -1   2   6        8.16       10.46      0.51 o
   0   2   6       29.52       35.78      1.07 o
   1   2   6      391.40      420.97      5.94 o
   2   2   6       74.07       60.99      1.58 o
   3   2   6       44.47       48.09      2.28 o
   4   2   6     5365.70     5528.21     57.39 o
   5   2   6      169.35      188.04      3.00 o
   6   2   6       15.38       15.60      0.88 o
   7   2   6      376.81      385.37      6.21 o
   8   2   6      255.41      267.65      4.85 o
   9   2   6        0.03        0.80      0.99 o
  10   2   6       93.89       81.40      6.25 o
  11   2   6       12.48       12.05      1.65 o
  12   2   6       92.27       93.08      3.64 o
  13   2   6        0.02        0.89      1.30 o
  14   2   6       11.59       10.78      1.88 o
  15   2   6        1.96        2.84      1.54 o
 -18   3   6        6.61        6.78      1.84 o
 -17   3   6        0.04       -1.13      1.13 o
 -16   3   6        4.47        4.27      1.52 o
 -15   3   6        1.55        3.51      1.49 o
 -14   3   6       14.60       15.91      1.93 o
 -13   3   6      145.46      129.76      4.24 o
 -12   3   6      248.44      240.56      4.82 o
 -11   3   6        0.07       -0.77      0.77 o
 -10   3   6        6.50        4.82      0.92 o
  -9   3   6       45.50       42.28      1.77 o
  -8   3   6       56.42       61.31      2.14 o
  -7   3   6        0.23       -0.22      0.65 o
  -6   3   6       87.38       93.36      2.05 o
  -5   3   6        2.34        0.74      0.97 o
  -4   3   6      291.97      336.98      5.46 o
  -3   3   6      101.03       99.28      3.07 o
  -2   3   6       12.00       10.81      0.98 o
  -1   3   6       72.93       54.74      1.27 o
   0   3   6      615.95      643.23      7.70 o
   1   3   6       25.45       18.76      0.99 o
   2   3   6       47.61       45.38      1.48 o
   3   3   6      665.51      684.97      9.41 o
   4   3   6      135.97      115.17      2.30 o
   5   3   6       55.05       51.05      2.35 o
   6   3   6       10.66       10.75      1.09 o
   7   3   6       59.64       59.67      2.68 o
   8   3   6      135.57      119.34      3.11 o
   9   3   6        4.60        5.58      1.35 o
  10   3   6        2.62        1.64      1.19 o
  11   3   6        2.93        4.04      1.54 o
  12   3   6       56.07       50.43      2.86 o
  13   3   6        2.49        1.98      1.44 o
  14   3   6        6.31        4.27      1.64 o
  15   3   6        1.70        1.70      1.51 o
 -17   4   6        0.23        0.80      2.15 o
 -16   4   6       20.39       23.36      2.38 o
 -15   4   6        6.84        6.50      1.66 o
 -14   4   6       15.28       17.82      2.10 o
 -13   4   6      201.35      174.13      5.31 o
 -12   4   6       48.92       45.18      2.18 o
 -11   4   6        0.28        0.01      1.05 o
 -10   4   6      214.62      211.82      8.51 o
  -9   4   6       44.71       45.34      2.08 o
  -8   4   6      472.00      425.61      6.14 o
  -7   4   6        0.12        0.75      0.63 o
  -6   4   6       57.68       63.82      1.86 o
  -5   4   6       11.23       12.82      1.06 o
  -4   4   6       14.09       15.08      1.10 o
  -3   4   6       20.94       20.80      1.58 o
  -2   4   6        8.93        9.30      1.58 o
  -1   4   6       10.11        9.28      0.69 o
   0   4   6        0.97        0.30      0.43 o
   1   4   6       23.45       18.82      1.15 o
   2   4   6        1.16        0.20      0.60 o
   3   4   6        1.51        1.55      0.64 o
   4   4   6       22.09       17.40      1.18 o
   5   4   6        0.07       -0.54      0.56 o
   6   4   6       12.55       16.47      1.33 o
   7   4   6       38.21       32.93      1.80 o
   8   4   6       49.83       55.40      2.27 o
   9   4   6        0.13        1.17      1.40 o
  10   4   6       15.32       17.89      1.99 o
  11   4   6      132.76      128.04      4.46 o
  12   4   6        0.85        1.44      1.41 o
  13   4   6        0.34        0.16      1.41 o
  14   4   6        9.50        7.05      2.51 o
 -15   5   6       22.85       26.61      3.32 o
 -14   5   6        0.04       -0.73      1.31 o
 -13   5   6        0.25       -0.27      1.75 o
 -12   5   6       15.77       15.29      1.60 o
 -11   5   6        4.73        4.40      1.13 o
 -10   5   6       16.97       19.41      1.63 o
  -9   5   6      298.61      281.88      5.11 o
  -8   5   6      268.00      278.94      4.81 o
  -7   5   6        0.04        0.81      1.40 o
  -6   5   6      173.62      156.04      3.71 o
  -5   5   6        0.35        0.00      0.70 o
  -4   5   6      314.15      296.66      5.97 o
  -3   5   6       77.25       71.14      2.35 o
  -2   5   6        1.11        0.49      1.01 o
  -1   5   6      343.84      318.19      7.30 o
   0   5   6      491.61      455.22     15.56 o
   1   5   6      213.40      184.04      5.11 o
   2   5   6        0.41        0.04      1.00 o
   3   5   6        0.02       -0.38      0.73 o
   4   5   6      368.64      357.16      6.17 o
   5   5   6      162.55      151.22      4.36 o
   6   5   6        1.41        0.06      0.89 o
   7   5   6        2.58        2.40      1.01 o
   8   5   6        5.72        2.88      1.05 o
   9   5   6       25.01       25.66      1.86 o
  10   5   6        1.53       -0.16      3.29 o
  11   5   6        9.22       10.31      1.86 o
  12   5   6        2.56        1.97      1.51 o
  13   5   6        2.81        4.61      1.76 o
 -13   6   6        5.21        4.64      1.40 o
 -12   6   6        3.37        6.76      1.48 o
 -11   6   6       20.95       28.84      2.11 o
 -10   6   6       59.02       59.84      2.69 o
  -9   6   6       86.46       93.41      3.23 o
  -8   6   6       22.71       18.06      1.61 o
  -7   6   6        0.01        0.48      1.50 o
  -6   6   6        4.66        3.49      1.40 o
  -5   6   6       96.63       84.73      3.82 o
  -4   6   6        0.69       -0.59      1.17 o
  -3   6   6       46.95       46.61      3.34 o
  -2   6   6        7.33        3.92      1.74 o
  -1   6   6        8.88        8.98      1.65 o
   0   6   6      294.08      274.09      8.66 o
   1   6   6       17.72       13.15      1.81 o
   2   6   6        0.55        2.16      1.21 o
   3   6   6        1.54        0.57      2.08 o
   4   6   6        4.95        8.03      1.61 o
   5   6   6        1.58        4.66      2.18 o
   6   6   6       26.19       30.30      2.68 o
   7   6   6        9.58        8.61      1.88 o
   8   6   6        1.84        5.03      1.66 o
   9   6   6        1.39        2.07      1.19 o
  10   6   6       45.21       50.75      3.14 o
  11   6   6        6.76        8.26      2.01 o
 -12   7   6        6.46        7.46      2.38 o
 -11   7   6        1.16        1.97      2.87 o
 -10   7   6        7.89        8.01      3.27 o
  -9   7   6        0.38       -0.42      2.49 o
  -8   7   6        1.41        0.63      2.38 o
  -7   7   6       86.58       97.69      4.42 o
  -6   7   6        2.04       -0.02      1.38 o
  -5   7   6       10.62       11.52      2.12 o
  -4   7   6        9.51       12.46      2.15 o
  -3   7   6      111.24      129.47      5.02 o
  -2   7   6       40.75       33.40      2.83 o
  -1   7   6       12.26       14.92      2.15 o
   0   7   6        4.03        4.48      1.57 o
   1   7   6        7.82        5.83      1.65 o
   2   7   6       23.04       22.33      2.39 o
   3   7   6        2.44        1.25      1.38 o
   4   7   6       13.66       12.16      1.92 o
   5   7   6        5.75        7.56      2.57 o
   6   7   6       16.80       19.75      6.23 o
   7   7   6       21.83       22.77      2.70 o
   8   7   6        0.72       -0.94      1.50 o
   9   7   6        3.84        6.70      2.80 o
  -7   8   6        7.23        7.06      3.09 o
  -6   8   6       15.84       15.45      3.67 o
  -5   8   6       14.55       16.71      3.67 o
  -4   8   6        8.66       16.11      3.55 o
  -3   8   6        0.23        1.73      1.99 o
  -2   8   6       21.30       18.06      3.08 o
  -1   8   6        5.55        3.57      2.09 o
   0   8   6        0.42        3.97      2.43 o
   1   8   6       35.75       49.00      4.81 o
   2   8   6        0.01       -0.45      2.04 o
   3   8   6       12.98       18.49      3.37 o
 -17   0   7       98.05       96.41      5.51 o
 -15   0   7      928.51      928.56     19.97 o
 -13   0   7       20.35       17.27      1.44 o
 -11   0   7      156.00      161.33      3.13 o
  -9   0   7      236.68      223.72      3.78 o
  -7   0   7       11.76        9.46      0.67 o
  -5   0   7      550.18      612.70      8.34 o
  -3   0   7     3139.48     3424.24     52.03 o
  -1   0   7     3135.19     3246.68     67.05 o
   1   0   7        3.19        5.27      0.68 o
   3   0   7     1175.46     1208.76     18.83 o
   5   0   7        6.30        7.84      1.87 o
   7   0   7      435.45      393.92     11.13 o
   9   0   7       95.34       85.57      4.42 o
  11   0   7        6.14        9.90      2.18 o
  13   0   7       45.97       44.53      3.74 o
  15   0   7        0.33        0.29      1.81 o
 -20   1   7        0.02       -2.20      2.26 o
 -19   1   7       22.10       17.09      3.17 o
 -18   1   7        9.05        6.46      1.60 o
 -17   1   7       11.20        9.00      2.11 o
 -16   1   7       19.88       23.11      4.77 o
 -15   1   7       19.66       16.54      1.39 o
 -14   1   7      230.57      214.51      4.37 o
 -13   1   7       50.31       46.42      1.87 o
 -12   1   7      211.76      218.61      4.22 o
 -11   1   7      171.12      168.42      2.31 o
 -10   1   7      253.01      267.58      3.37 o
  -9   1   7      537.76      581.74      5.78 o
  -8   1   7        1.54        8.20      0.48 o
  -6   1   7       35.39       23.19      1.77 o
  -5   1   7     1296.20     1494.99     14.84 o
  -4   1   7     2660.69     3034.70     44.59 o
  -3   1   7       40.73       50.68      1.09 o
  -2   1   7      353.22      412.87      6.42 o
  -1   1   7      280.93      257.57      3.91 o
   0   1   7       25.45       24.98      0.96 o
   1   1   7      279.30      317.99      4.71 o
   2   1   7      255.47      212.98      3.10 o
   3   1   7      359.13      364.92      4.73 o
   4   1   7      531.58      563.01      7.83 o
   5   1   7      102.08       82.22      1.73 o
   6   1   7       41.29       43.25      1.28 o
   7   1   7      354.16      389.98     10.63 o
   8   1   7      122.84      112.70      3.56 o
   9   1   7      134.31      131.38      3.99 o
  10   1   7      114.58      115.54      3.83 o
  11   1   7        0.02       -0.31      1.41 o
  12   1   7        6.29        6.51      1.54 o
  13   1   7       97.98      100.66      7.61 o
  14   1   7        0.01        0.66      1.37 o
  15   1   7        0.00       -0.06      1.42 o
 -19   2   7       10.61       11.63      2.83 o
 -18   2   7       23.70       23.19      2.90 o
 -17   2   7       18.97       15.58      1.94 o
 -16   2   7        5.44        7.47      1.61 o
 -15   2   7        2.46        1.54      1.20 o
 -14   2   7       13.43        9.84      1.57 o
 -13   2   7      288.55      266.21     13.70 o
 -12   2   7      160.57      165.49      3.10 o
 -11   2   7        0.12       -0.56      0.56 o
 -10   2   7       87.17       95.80      1.89 o
  -9   2   7      200.39      191.07      2.83 o
  -8   2   7      261.10      281.96      7.26 o
  -7   2   7        3.98        6.68      0.57 o
  -6   2   7      190.49      208.93      3.25 o
  -5   2   7      183.81      215.65      3.30 o
  -4   2   7      240.29      270.52      4.48 o
  -3   2   7     1534.99     1677.52     21.34 o
  -2   2   7     1260.08     1372.36     15.09 o
  -1   2   7        3.82        1.56      0.32 o
   0   2   7       18.49       11.64      0.73 o
   1   2   7       96.96       88.49      1.94 o
   2   2   7      957.56     1062.47     13.63 o
   3   2   7      832.06      880.52     10.18 o
   4   2   7      502.37      533.59      6.67 o
   5   2   7       92.43       90.08      1.98 o
   6   2   7       11.61       12.91      1.38 o
   7   2   7      194.23      193.21      3.93 o
   8   2   7       36.52       32.40      2.34 o
   9   2   7       13.47       10.92      1.67 o
  10   2   7        8.05        6.03      1.40 o
  11   2   7      217.22      215.22      5.77 o
  12   2   7       32.79       30.22      2.33 o
  13   2   7      101.82      104.27      6.03 o
  14   2   7       22.74       20.43      2.28 o
  15   2   7        3.59        3.75      1.70 o
 -18   3   7        6.46        9.43      1.90 o
 -17   3   7        6.04        7.36      2.37 o
 -16   3   7       75.62       71.80      3.42 o
 -15   3   7        0.86        0.48      1.25 o
 -14   3   7        3.09        6.29      1.52 o
 -13   3   7      120.76      110.71      3.94 o
 -12   3   7       46.05       37.82      2.92 o
 -11   3   7       33.53       34.88      1.78 o
 -10   3   7        0.04        0.33      0.72 o
  -9   3   7       70.00       67.22      1.87 o
  -8   3   7       10.73       10.86      0.88 o
  -7   3   7        0.39       -0.23      0.47 o
  -6   3   7       48.83       53.68      2.25 o
  -5   3   7      216.92      234.59      4.29 o
  -4   3   7        1.88        4.05      0.68 o
  -3   3   7       73.42       91.77      2.30 o
  -2   3   7       19.08       22.63      0.81 o
  -1   3   7      510.78      526.36      6.50 o
   0   3   7        0.97        2.66      0.63 o
   1   3   7       12.97       12.42      0.98 o
   2   3   7      131.51      130.96      2.73 o
   3   3   7      145.76      130.74      2.76 o
   4   3   7        5.93        6.27      0.73 o
   5   3   7       48.67       46.01      1.50 o
   6   3   7      767.60      783.59     17.68 o
   7   3   7      754.68      737.36     12.79 o
   8   3   7       11.46       14.30      1.62 o
   9   3   7       39.68       37.40      3.36 o
  10   3   7       18.71       28.28      2.34 o
  11   3   7      172.77      169.41      5.18 o
  12   3   7        7.83        6.56      1.74 o
  13   3   7        9.65       12.88      1.98 o
  14   3   7        0.41        0.50      1.40 o
 -17   4   7        0.95        4.80      2.32 o
 -16   4   7        0.01        0.71      1.39 o
 -15   4   7        2.54        2.34      1.41 o
 -14   4   7      189.65      181.61      8.37 o
 -13   4   7        0.15        3.15      1.13 o
 -12   4   7      224.33      203.45      4.62 o
 -11   4   7       19.61       17.49      1.53 o
 -10   4   7       50.85       53.25      2.22 o
  -9   4   7      506.19      445.47      6.47 o
  -8   4   7      361.52      355.80      5.45 o
  -7   4   7        2.47        0.18      0.66 o
  -6   4   7        0.03       -0.84      0.84 o
  -5   4   7        8.33       10.72      1.10 o
  -4   4   7        0.64        1.23      0.64 o
  -3   4   7       45.64       46.22      1.74 o
  -2   4   7       21.49       20.23      1.24 o
  -1   4   7      222.04      206.43      6.15 o
   0   4   7      164.07      163.61      4.43 o
   1   4   7      306.88      296.69      5.04 o
   2   4   7       97.63       76.91      2.78 o
   3   4   7       15.94       22.74      1.33 o
   4   4   7        0.02       -0.27      0.65 o
   5   4   7       36.35       40.68      1.58 o
   6   4   7       19.85       17.45      1.43 o
   7   4   7       68.86       72.48      3.25 o
   8   4   7        5.30        5.96      1.14 o
   9   4   7       36.06       37.01      2.59 o
  10   4   7       19.45       23.68      2.22 o
  11   4   7       94.47      108.60      7.22 o
  12   4   7       14.11       20.43      2.27 o
  13   4   7       14.63       17.10      3.71 o
 -15   5   7        0.37        2.14      1.55 o
 -14   5   7        0.53        0.76      1.33 o
 -13   5   7        6.24        6.11      1.30 o
 -12   5   7       13.66       14.92      2.10 o
 -11   5   7       37.61       36.43      2.10 o
 -10   5   7      236.92      240.54      5.25 o
  -9   5   7      149.32      149.74      3.36 o
  -8   5   7       88.80       83.62      2.49 o
  -7   5   7      226.80      229.25      4.88 o
  -6   5   7      153.36      150.76      3.74 o
  -5   5   7        2.21        0.92      0.81 o
  -4   5   7        2.93        0.76      0.98 o
  -3   5   7      157.62      146.53      3.50 o
  -2   5   7       30.44       23.98      2.06 o
  -1   5   7      211.91      200.75      7.19 o
   0   5   7      103.53      106.73      3.83 o
   1   5   7       76.37       78.63      3.32 o
   2   5   7      645.58      571.42     11.97 o
   3   5   7        6.96       12.83      1.67 o
   4   5   7        2.99        3.02      1.20 o
   5   5   7        2.59        0.59      1.02 o
   6   5   7        4.63        7.32      2.17 o
   7   5   7       17.25       13.38      1.47 o
   8   5   7        4.84        5.13      1.25 o
   9   5   7        8.09       11.42      1.98 o
  10   5   7       25.89       29.12      2.52 o
  11   5   7        0.08        0.72      1.40 o
  12   5   7        1.77        3.35      1.75 o
 -13   6   7       15.23       15.44      1.87 o
 -12   6   7       25.06       23.40      2.02 o
 -11   6   7       29.42       29.08      2.11 o
 -10   6   7       11.74       13.58      1.72 o
  -9   6   7        1.52        1.68      1.64 o
  -8   6   7        8.38        9.92      1.39 o
  -7   6   7       56.90       52.90      2.37 o
  -6   6   7       70.94       61.10      3.30 o
  -5   6   7      126.58      115.87      4.48 o
  -4   6   7       12.11       10.30      1.80 o
  -3   6   7       82.28       68.77      5.08 o
  -2   6   7      290.50      259.07      6.94 o
  -1   6   7       72.20       73.18      3.49 o
   0   6   7       63.65       57.07      3.40 o
   1   6   7        6.00        6.04      1.80 o
   2   6   7       78.00       89.00      3.76 o
   3   6   7        2.23        1.27      1.07 o
   4   6   7      119.22      122.18      4.40 o
   5   6   7       11.58       16.57      3.07 o
   6   6   7        3.79        1.72      1.53 o
   7   6   7        4.62        8.45      1.91 o
   8   6   7        6.11        8.37      1.90 o
   9   6   7       42.14       47.14      4.90 o
  10   6   7        7.51       13.13      3.38 o
 -11   7   7        5.54        0.95      2.61 o
 -10   7   7        0.01        1.72      2.63 o
  -9   7   7        0.02       -2.43      2.43 o
  -8   7   7        3.09        3.60      1.73 o
  -7   7   7        1.91        5.46      1.81 o
  -6   7   7       55.68       49.43      3.30 o
  -5   7   7        0.10        2.49      1.60 o
  -4   7   7       49.61       48.52      3.32 o
  -3   7   7       18.09       12.84      2.13 o
  -2   7   7       12.58       11.97      3.53 o
  -1   7   7        2.42        3.40      1.57 o
   0   7   7      125.41      117.64      4.71 o
   1   7   7       66.02       65.56      3.54 o
   2   7   7        8.56        8.95      1.86 o
   3   7   7       13.57       10.46      1.91 o
   4   7   7        4.41        4.92      2.41 o
   5   7   7       12.65       14.03      3.12 o
   6   7   7       19.71       25.21      2.83 o
   7   7   7        4.90        6.50      1.94 o
  -7   8   7        5.91        2.98      2.74 o
  -6   8   7        0.02       -0.94      2.29 o
  -5   8   7        3.03        2.35      2.67 o
  -4   8   7        6.32        7.85      2.89 o
  -1   8   7        4.56        3.09      2.47 o
   0   8   7        3.32        2.87      2.35 o
   1   8   7       15.44       20.81      3.69 o
   2   8   7       27.33       22.92      3.63 o
 -18   0   8       23.01       18.92      2.97 o
 -16   0   8      246.10      257.71      9.37 o
 -14   0   8        2.23        3.22      1.38 o
 -12   0   8     1334.88     1403.16     31.71 o
 -10   0   8      161.59      173.89      4.44 o
  -8   0   8      391.70      368.64      5.57 o
  -6   0   8      142.55      150.61      2.79 o
  -4   0   8      545.43      697.94     11.91 o
  -2   0   8       16.78       13.42      1.37 o
   0   0   8     1972.16     2216.16     33.27 o
   2   0   8     2021.19     2036.25     30.83 o
   4   0   8       81.99       80.76      3.48 o
   6   0   8       78.74       80.58      2.54 o
   8   0   8      267.84      242.14      8.20 o
  10   0   8      298.71      283.27      9.45 o
  12   0   8       71.57       68.34      4.48 o
  14   0   8        4.25        7.15      2.41 o
 -19   1   8        1.53       -0.05      2.09 o
 -18   1   8       15.18       12.21      2.86 o
 -17   1   8       17.55       16.86      1.88 o
 -16   1   8       70.70       67.83      2.49 o
 -15   1   8       75.41       67.88      2.41 o
 -14   1   8       44.14       41.73      1.94 o
 -13   1   8      201.24      194.72      4.08 o
 -12   1   8      561.19      587.37      8.66 o
 -11   1   8       25.96       25.47      1.05 o
 -10   1   8      316.70      309.83      4.25 o
  -9   1   8       13.74       15.28      1.24 o
  -8   1   8      258.10      287.08      3.25 o
  -7   1   8      186.39      234.48      2.75 o
  -6   1   8        0.58        0.60      0.43 o
  -5   1   8       67.43       91.15      1.90 o
  -4   1   8     2180.95     2378.04     29.66 o
  -3   1   8       16.68       11.47      0.71 o
  -2   1   8      230.98      243.89      3.80 o
  -1   1   8      367.06      415.97      5.92 o
   0   1   8     4579.30     4870.33     58.05 o
   1   1   8      290.87      283.93      3.91 o
   2   1   8        1.08        2.48      0.50 o
   3   1   8        8.50       12.80      0.78 o
   4   1   8     1469.14     1538.94     16.91 o
   5   1   8       46.75       54.01      1.48 o
   6   1   8      104.25      103.14      2.58 o
   7   1   8      196.36      182.06      5.04 o
   8   1   8        4.72        5.55      1.23 o
   9   1   8      198.45      184.60      5.03 o
  10   1   8       40.29       39.11      2.39 o
  11   1   8        0.04       -0.24      1.14 o
  12   1   8        1.98        3.02      1.34 o
  13   1   8       22.82       20.58      2.12 o
  14   1   8        0.53        0.14      1.61 o
 -19   2   8        8.64       12.00      3.72 o
 -18   2   8        2.62        0.72      1.43 o
 -17   2   8       24.79       24.26      2.24 o
 -16   2   8        0.14       -0.18      1.18 o
 -15   2   8        3.33        2.56      1.90 o
 -14   2   8      233.84      220.31      5.82 o
 -13   2   8       40.92       35.61      2.26 o
 -12   2   8        0.46        0.19      0.65 o
 -11   2   8      187.40      193.26      3.01 o
 -10   2   8       81.93       69.70      1.65 o
  -9   2   8      188.87      174.18      3.52 o
  -8   2   8      303.25      310.42      4.04 o
  -7   2   8       46.71       44.14      1.37 o
  -6   2   8        9.14       16.38      0.88 o
  -5   2   8       66.85       79.40      2.09 o
  -4   2   8      210.61      205.40      3.77 o
  -3   2   8        5.07        3.18      0.58 o
  -2   2   8      146.00      171.59      2.90 o
  -1   2   8       16.63       16.13      1.07 o
   0   2   8        3.53        2.62      0.47 o
   1   2   8       14.98       13.79      0.97 o
   2   2   8       26.19       20.05      1.06 o
   3   2   8      286.21      290.23      6.00 o
   4   2   8      699.10      676.21      8.23 o
   5   2   8       90.85      104.00      2.21 o
   6   2   8     1386.89     1406.39     19.18 o
   7   2   8        3.97        4.29      0.98 o
   8   2   8      275.15      274.30      8.60 o
   9   2   8        1.72       -0.42      0.98 o
  10   2   8       99.19      101.73      3.82 o
  11   2   8       33.63       28.91      2.37 o
  12   2   8        1.86        0.09      1.37 o
  13   2   8        0.57       -0.34      1.32 o
  14   2   8       54.17       49.86      3.05 o
 -18   3   8        5.67        4.89      2.38 o
 -17   3   8       45.80       54.28      3.33 o
 -16   3   8       10.22       12.35      1.89 o
 -15   3   8       25.53       26.26      2.28 o
 -14   3   8        6.36        6.22      1.47 o
 -13   3   8      115.96      109.89      3.16 o
 -12   3   8      207.00      195.38      4.30 o
 -11   3   8       68.39       62.94      2.42 o
 -10   3   8      361.30      341.58      7.00 o
  -9   3   8        6.22        4.73      0.76 o
  -8   3   8      146.60      149.76      2.93 o
  -7   3   8        7.64       11.01      0.88 o
  -6   3   8       19.58       22.41      1.54 o
  -5   3   8       35.30       38.10      1.59 o
  -4   3   8      105.95       99.88      2.52 o
  -3   3   8      172.27      206.19     13.67 o
  -2   3   8      135.11      126.21      4.92 o
  -1   3   8        0.03        0.69      0.52 o
   0   3   8       26.16       21.73      1.04 o
   1   3   8        1.95        2.77      0.81 o
   2   3   8       11.43       15.40      0.98 o
   3   3   8      158.01      134.23      2.86 o
   4   3   8       37.41       39.44      1.45 o
   5   3   8      165.56      167.42      3.52 o
   6   3   8        1.77        2.61      0.90 o
   7   3   8        7.74        7.36      1.14 o
   8   3   8       79.97       75.58      3.21 o
   9   3   8        0.08       -0.05      1.10 o
  10   3   8      169.20      154.38      4.83 o
  11   3   8        0.05       -0.08      1.28 o
  12   3   8        5.45        7.75      2.44 o
  13   3   8        0.08       -0.52      1.39 o
  14   3   8       10.92        9.81      2.72 o
 -17   4   8       58.91       77.27      5.29 o
 -16   4   8        0.01        0.20      1.30 o
 -15   4   8       42.11       55.33      3.21 o
 -14   4   8        2.17        1.28      1.76 o
 -13   4   8       41.02       44.89      2.24 o
 -12   4   8       41.92       41.02      2.17 o
 -11   4   8      337.02      305.66      5.93 o
 -10   4   8       33.09       27.94      1.53 o
  -9   4   8        0.01       -0.01      0.74 o
  -8   4   8      353.35      316.90      5.09 o
  -7   4   8      826.68      833.58     12.17 o
  -6   4   8      582.09      548.46      8.63 o
  -5   4   8       10.60       10.87      1.11 o
  -4   4   8        2.97        2.70      0.74 o
  -3   4   8       37.59       45.00      1.78 o
  -2   4   8      241.47      259.34      4.86 o
  -1   4   8       54.79       54.61      2.23 o
   0   4   8      139.70      122.25      3.90 o
   1   4   8        4.03        5.79      3.38 o
   2   4   8       51.97       50.83      2.55 o
   3   4   8      108.17      120.48      2.90 o
   4   4   8      334.31      286.10      5.08 o
   5   4   8        1.71        2.26      0.95 o
   6   4   8        2.39       -0.67      0.85 o
   7   4   8       36.47       40.69      2.02 o
   8   4   8       16.34       18.15      1.55 o
   9   4   8        0.14        0.01      1.27 o
  10   4   8        3.32        4.92      1.78 o
  11   4   8        0.03        1.25      1.37 o
  12   4   8        1.29       -1.41      1.42 o
  13   4   8       11.25       10.94      2.89 o
 -15   5   8       14.57       20.99      2.45 o
 -14   5   8        0.11        0.62      1.51 o
 -13   5   8        8.36        7.08      1.40 o
 -12   5   8       90.64       92.57      3.26 o
 -11   5   8       14.54       13.79      1.56 o
 -10   5   8      150.56      146.91      4.28 o
  -9   5   8        0.00        1.67      0.89 o
  -8   5   8      118.16      119.80      3.66 o
  -7   5   8      714.13      713.73     11.09 o
  -6   5   8      330.29      346.47      6.41 o
  -5   5   8        2.66        3.66      1.16 o
  -4   5   8        7.21        8.21      1.09 o
  -3   5   8        7.35        8.96      1.55 o
  -2   5   8      595.50      582.38     11.54 o
  -1   5   8       19.82       18.19      1.95 o
   0   5   8      247.70      231.37      6.10 o
   1   5   8       35.15       24.38      2.11 o
   2   5   8       69.06       88.49      3.57 o
   3   5   8       53.20       60.71      2.98 o
   4   5   8       53.95       64.98      3.05 o
   5   5   8        0.25       -1.67      1.72 o
   6   5   8        3.85        1.70      2.17 o
   7   5   8       60.01       73.14      2.96 o
   8   5   8        1.40        0.33      1.15 o
   9   5   8       12.23        9.45      1.78 o
  10   5   8        2.93        2.69      1.53 o
  11   5   8        5.25        8.73      1.94 o
  12   5   8        4.77        6.06      2.71 o
 -13   6   8        0.47        1.39      1.65 o
 -12   6   8        3.51        5.38      1.38 o
 -11   6   8       22.29       27.90      3.34 o
 -10   6   8       12.62       10.87      1.86 o
  -9   6   8        5.62        5.54      1.28 o
  -8   6   8        2.66        2.95      1.11 o
  -7   6   8       10.97        7.48      1.69 o
  -6   6   8        8.92        6.55      1.72 o
  -5   6   8        2.49        2.52      1.44 o
  -4   6   8        0.01       -0.19      1.21 o
  -3   6   8        1.26       -0.54      1.13 o
  -2   6   8       17.42       18.03      2.14 o
  -1   6   8        9.89        6.62      1.63 o
   0   6   8        2.72        0.47      1.18 o
   1   6   8        0.74        0.37      1.15 o
   2   6   8        0.07       -0.03      1.13 o
   3   6   8        1.96        2.79      1.27 o
   4   6   8        0.27        2.15      2.08 o
   5   6   8        4.21        6.28      1.73 o
   6   6   8        0.60        2.78      1.53 o
   7   6   8        1.27        2.89      1.75 o
   8   6   8       56.79       60.88      8.67 o
   9   6   8       23.60       28.70      4.29 o
 -10   7   8        2.72        6.82      3.17 o
  -9   7   8        1.65        0.11      2.44 o
  -8   7   8        0.00       -0.24      1.49 o
  -7   7   8        0.81        0.39      1.49 o
  -6   7   8        9.80       12.04      2.17 o
  -5   7   8        0.14        1.53      1.52 o
  -4   7   8        7.21       11.78      2.08 o
  -3   7   8       51.20       62.03      3.57 o
  -2   7   8       24.89       22.86      2.53 o
  -1   7   8        7.62        6.67      1.99 o
   0   7   8       44.18       43.80      5.48 o
   1   7   8       15.35       19.04      3.13 o
   2   7   8        2.15        3.52      1.53 o
   3   7   8        4.11        5.68      1.72 o
   4   7   8       17.53       19.19      3.60 o
   5   7   8        1.07        4.40      2.41 o
   6   7   8        8.89       11.10      3.61 o
 -19   0   9        0.12       -0.23      2.09 o
 -17   0   9       49.14       61.97      4.47 o
 -15   0   9      347.56      330.59     10.98 o
 -13   0   9      836.14      775.24     20.39 o
 -11   0   9      195.74      193.63      5.24 o
  -9   0   9      379.71      337.57      8.08 o
  -7   0   9       23.45       22.40      2.64 o
  -5   0   9     3937.41     4206.44     63.93 o
  -3   0   9       21.98       22.20      1.81 o
  -1   0   9        3.12        0.46      0.54 o
   1   0   9      702.00      717.86     11.96 o
   3   0   9      130.28      152.47      3.74 o
   5   0   9      221.83      208.00     11.52 o
   7   0   9        7.03        4.58      1.64 o
   9   0   9       26.52       21.29      2.69 o
  11   0   9       83.08       78.65      4.89 o
  13   0   9        3.01        3.21      2.14 o
 -19   1   9       13.67       12.14      2.91 o
 -18   1   9        5.37        2.43      2.21 o
 -17   1   9        0.15        0.17      1.88 o
 -16   1   9       20.19       21.23      3.27 o
 -15   1   9      123.47      124.98      3.35 o
 -14   1   9      121.06      114.71      3.08 o
 -13   1   9        0.04        2.16      0.89 o
 -12   1   9      789.22      722.94     18.36 o
 -11   1   9       38.29       34.06      1.24 o
 -10   1   9      232.57      231.60      5.00 o
  -9   1   9      926.93     1060.26     13.18 o
  -8   1   9       13.16       17.62      1.04 o
  -7   1   9      233.53      247.70      3.36 o
  -6   1   9       66.66       77.23      1.82 o
  -5   1   9      196.21      204.56      3.76 o
  -4   1   9      285.13      299.61      4.06 o
  -3   1   9      690.14      745.88     11.06 o
  -2   1   9        5.99        5.91      0.68 o
  -1   1   9        4.00        5.73      0.62 o
   0   1   9      416.26      427.46      6.22 o
   1   1   9      336.75      330.02      4.48 o
   2   1   9      455.97      500.99      6.32 o
   3   1   9        1.20        0.86      0.49 o
   4   1   9       78.06       78.30      1.82 o
   5   1   9      103.04      118.17      3.04 o
   6   1   9      175.48      170.71      6.57 o
   7   1   9      107.22       92.58      3.34 o
   8   1   9       70.16       65.55      2.85 o
   9   1   9      100.91       97.90      3.60 o
  10   1   9        0.79        0.65      1.29 o
  11   1   9        9.20        7.35      1.57 o
  12   1   9       33.08       36.94      2.59 o
  13   1   9        5.28        9.17      1.82 o
  14   1   9        0.02        0.16      1.42 o
 -18   2   9        8.54       10.43      1.82 o
 -17   2   9       23.48       33.82      2.54 o
 -16   2   9       16.96       18.16      1.99 o
 -15   2   9        0.66        1.52      1.23 o
 -14   2   9        8.71        7.54      1.47 o
 -13   2   9      133.97      120.83      3.49 o
 -12   2   9      103.54      100.96      2.43 o
 -11   2   9       10.33       11.69      0.86 o
 -10   2   9        4.81        3.84      0.66 o
  -9   2   9      340.28      339.73      4.45 o
  -8   2   9       27.02       27.39      1.09 o
  -7   2   9        0.73        1.72      0.52 o
  -6   2   9      199.15      253.32      4.53 o
  -5   2   9      874.32      998.46     13.56 o
  -4   2   9      181.81      154.36      3.21 o
  -3   2   9      639.41      708.79     10.04 o
  -2   2   9      370.73      378.32      6.68 o
  -1   2   9      658.68      676.04      9.14 o
   0   2   9        1.46        2.51      0.53 o
   1   2   9      435.47      443.92      6.50 o
   2   2   9       10.52        7.21      0.69 o
   3   2   9      236.76      213.79      3.43 o
   4   2   9       16.26       13.74      0.93 o
   5   2   9      419.96      402.23      8.55 o
   6   2   9      316.27      312.78      5.59 o
   7   2   9       21.68       19.41      1.71 o
   8   2   9       30.72       37.69      4.97 o
   9   2   9       56.91       48.54      2.72 o
  10   2   9       56.23       49.59      2.80 o
  11   2   9        1.86        0.66      1.33 o
  12   2   9        0.54        0.27      1.31 o
  13   2   9       33.23       32.05      4.30 o
  14   2   9        9.42        9.93      2.77 o
 -18   3   9        5.26        1.75      1.91 o
 -17   3   9        5.90       10.81      4.58 o
 -16   3   9        0.81        0.92      1.30 o
 -15   3   9        1.69       -0.42      1.18 o
 -14   3   9        6.97        5.74      1.43 o
 -13   3   9        9.01       10.41      1.32 o
 -12   3   9       33.81       32.44      1.83 o
 -11   3   9        5.04        4.33      0.83 o
 -10   3   9        0.09        0.46      0.64 o
  -9   3   9      389.27      363.93      5.43 o
  -8   3   9       55.03       42.71      1.87 o
  -7   3   9        9.16        7.60      0.95 o
  -6   3   9       53.24       62.08      2.07 o
  -5   3   9       10.98        8.26      0.91 o
  -4   3   9      452.06      457.20     13.20 o
  -3   3   9       12.31       15.10      1.10 o
  -2   3   9       73.21       69.04      2.11 o
  -1   3   9      185.14      189.75      4.74 o
   0   3   9      280.28      265.86     10.02 o
   1   3   9        0.17        1.21      0.55 o
   2   3   9        1.48        2.66      0.68 o
   3   3   9      115.83      113.06      2.69 o
   4   3   9       15.66       11.84      0.97 o
   5   3   9       30.77       27.24      1.61 o
   6   3   9       25.28       22.90      2.22 o
   7   3   9       12.78       15.05      1.42 o
   8   3   9      185.61      165.63      7.35 o
   9   3   9        9.58        7.78      1.59 o
  10   3   9       17.84       21.95      3.80 o
  11   3   9        1.88        0.91      1.45 o
  12   3   9        5.21        3.93      1.59 o
  13   3   9       28.72       30.57      2.74 o
 -17   4   9       55.07       69.24      5.24 o
 -16   4   9       13.27       22.10      2.37 o
 -15   4   9        7.33        8.56      1.83 o
 -14   4   9       16.63       23.64      2.34 o
 -13   4   9        7.26        8.73      1.39 o
 -12   4   9       89.63       88.27      2.98 o
 -11   4   9        8.87        6.39      1.26 o
 -10   4   9       22.34       20.62      1.39 o
  -9   4   9       20.19       19.04      1.99 o
  -8   4   9       24.70       23.90      1.80 o
  -7   4   9      336.68      325.94      6.01 o
  -6   4   9      190.23      180.88      7.23 o
  -5   4   9      689.42      641.17     10.87 o
  -4   4   9      504.19      473.58      7.72 o
  -3   4   9      117.53      112.43      2.97 o
  -2   4   9        0.00        0.65      0.68 o
  -1   4   9       18.30       18.48      1.50 o
   0   4   9     1541.29     1491.33     24.21 o
   1   4   9      138.52      141.59      4.33 o
   2   4   9      258.30      246.15      6.01 o
   3   4   9       68.24       61.88      2.79 o
   4   4   9      324.47      330.36      6.15 o
   5   4   9      201.56      198.68      4.37 o
   6   4   9        3.89        5.52      1.15 o
   7   4   9        3.65        4.30      1.11 o
   8   4   9       21.66       24.67      2.13 o
   9   4   9       11.58       20.17      2.79 o
  10   4   9       45.74       47.93      2.97 o
  11   4   9        0.42        0.63      1.40 o
  12   4   9       16.23       16.89      4.82 o
 -15   5   9       77.88       98.15      4.39 o
 -14   5   9       52.57       64.31      3.56 o
 -13   5   9        8.07        6.82      1.43 o
 -12   5   9        8.86       12.62      2.01 o
 -11   5   9       65.49       52.33      2.51 o
 -10   5   9       81.37       70.10      2.39 o
  -9   5   9       62.65       60.40      2.55 o
  -8   5   9      238.20      227.95      5.01 o
  -7   5   9       88.34       77.03      2.74 o
  -6   5   9       26.22       22.66      1.65 o
  -5   5   9       79.58       81.84      2.71 o
  -4   5   9        5.46        6.63      1.06 o
  -3   5   9        2.46        2.53      1.25 o
  -2   5   9       51.54       49.89      3.24 o
  -1   5   9      160.13      144.77      7.60 o
   0   5   9       38.89       50.24      4.90 o
   1   5   9      464.46      441.05      9.74 o
   2   5   9        0.57        1.11      1.15 o
   3   5   9       19.68       23.73      2.08 o
   4   5   9       20.11       17.25      1.84 o
   5   5   9        3.99        3.66      1.48 o
   6   5   9       36.49       41.83      3.10 o
   7   5   9        0.53        0.23      1.38 o
   8   5   9        1.18        1.72      1.53 o
   9   5   9       27.44       32.44      4.29 o
  10   5   9        1.16        0.43      2.26 o
  11   5   9       11.01       13.22      2.89 o
 -14   6   9        7.32       11.24      3.37 o
 -13   6   9       49.49       60.22      4.12 o
 -12   6   9       18.31       22.25      2.06 o
 -11   6   9        3.41        3.12      1.55 o
 -10   6   9       11.55        7.97      1.72 o
  -9   6   9        6.73        6.98      1.32 o
  -8   6   9        0.57       -0.49      0.94 o
  -7   6   9        1.75        2.81      1.70 o
  -6   6   9        0.67       -0.71      1.28 o
  -5   6   9       56.96       60.74      3.38 o
  -4   6   9        0.83        3.69      1.48 o
  -3   6   9       12.62       12.62      2.51 o
  -2   6   9        0.35       -0.94      1.09 o
  -1   6   9       32.27       25.15      3.62 o
   0   6   9        0.00        1.31      1.31 o
   1   6   9       20.90       25.81      2.39 o
   2   6   9       18.47       17.93      2.13 o
   3   6   9       12.19       14.50      2.43 o
   4   6   9        9.11       13.28      3.06 o
   5   6   9       39.99       47.34      3.30 o
   6   6   9       28.57       28.35      2.79 o
   7   6   9        8.15       12.55      2.16 o
   8   6   9       15.29       16.94      2.47 o
  -9   7   9        0.20       -1.64      2.32 o
  -8   7   9       12.05       12.56      2.31 o
  -7   7   9        3.81        2.30      1.72 o
  -6   7   9        5.53        5.87      1.97 o
  -5   7   9        0.48        1.19      1.52 o
  -4   7   9       44.86       42.19      6.52 o
  -3   7   9        9.78       10.59      2.14 o
  -2   7   9        1.81        2.40      1.60 o
  -1   7   9       10.14       14.56      2.29 o
   0   7   9        0.20        5.23      1.67 o
   1   7   9        3.08        3.98      1.60 o
   2   7   9        4.37        6.78      1.69 o
   3   7   9        9.01       12.90      3.01 o
   4   7   9       22.15       28.29      4.15 o
 -18   0  10        2.55        4.80      2.26 o
 -16   0  10        0.00       -1.61      1.61 o
 -14   0  10       87.78      102.10      5.31 o
 -12   0  10        0.11       -0.76      0.76 o
 -10   0  10      311.05      332.96      9.90 o
  -8   0  10        9.72        8.71      1.11 o
  -6   0  10      757.01      862.95     20.11 o
  -4   0  10       37.57       36.05      2.46 o
  -2   0  10      315.14      315.56      8.71 o
   0   0  10      204.69      207.23      4.67 o
   2   0  10      301.14      318.36      6.36 o
   4   0  10      150.25      149.84      3.86 o
   6   0  10      229.02      226.01      7.87 o
   8   0  10      152.65      152.70      6.54 o
  10   0  10       23.07       17.70      2.81 o
  12   0  10       49.90       54.82      4.34 o
 -19   1  10        0.93        1.38      2.26 o
 -18   1  10       12.44        8.98      2.63 o
 -17   1  10        1.16        0.74      1.88 o
 -16   1  10        0.63        1.65      1.31 o
 -15   1  10        0.01       -1.00      1.06 o
 -14   1  10      101.04       89.20      2.77 o
 -13   1  10      116.54      119.78      2.65 o
 -12   1  10      165.05      148.71      3.48 o
 -11   1  10      204.26      169.17      2.82 o
 -10   1  10       66.24       68.36      1.72 o
  -9   1  10       35.61       34.41      1.20 o
  -8   1  10      125.55      119.79      2.17 o
  -7   1  10        5.74       13.50      1.26 o
  -6   1  10       50.96       59.68      2.67 o
  -5   1  10      803.32      828.78     11.51 o
  -4   1  10      210.42      192.75      3.02 o
  -3   1  10       51.69       47.13      1.41 o
  -2   1  10       56.00       54.69      2.83 o
  -1   1  10       47.22       47.70      1.50 o
   0   1  10        2.88        2.40      0.56 o
   1   1  10       31.90       23.03      1.25 o
   2   1  10        1.88        0.49      0.45 o
   3   1  10       85.52       83.87      2.12 o
   4   1  10      287.47      279.54      4.20 o
   5   1  10      140.22      146.04      2.76 o
   6   1  10        9.22        6.98      0.98 o
   7   1  10       65.53       71.43      4.73 o
   8   1  10       47.51       48.56      2.64 o
   9   1  10        5.19        4.82      1.40 o
  10   1  10        1.81        1.32      1.25 o
  11   1  10        0.01       -0.61      1.27 o
  12   1  10        3.30        4.29      2.68 o
  13   1  10        2.56        0.41      2.01 o
 -18   2  10       51.23       46.81      4.58 o
 -17   2  10       11.30       16.70      3.31 o
 -16   2  10        1.73        2.80      1.36 o
 -15   2  10        0.15        0.00      1.51 o
 -14   2  10        0.34        0.06      1.04 o
 -13   2  10      158.45      162.56      4.06 o
 -12   2  10      124.43      121.77      2.75 o
 -11   2  10       30.40       25.06      1.17 o
 -10   2  10        6.49        4.79      0.73 o
  -9   2  10       48.52       44.03      1.40 o
  -8   2  10       57.89       52.19      1.88 o
  -7   2  10       58.41       57.88      2.71 o
  -6   2  10        8.70       10.17      0.98 o
  -5   2  10      975.59      958.72     19.07 o
  -4   2  10      104.76      109.19      3.93 o
  -3   2  10       68.89       70.97      3.00 o
  -2   2  10        0.76        0.91      1.07 o
  -1   2  10      470.46      445.46     14.28 o
   0   2  10       94.10       86.61      2.68 o
   1   2  10       50.14       44.41      1.78 o
   2   2  10        0.67        0.66      0.53 o
   3   2  10        0.07       -0.30      0.48 o
   4   2  10      191.43      190.68      3.32 o
   5   2  10       62.34       65.58      1.87 o
   6   2  10        4.55        3.55      0.94 o
   7   2  10       37.90       39.00      3.84 o
   8   2  10       25.13       27.27      2.16 o
   9   2  10        1.95        2.51      1.30 o
  10   2  10       82.24       80.29      3.55 o
  11   2  10        0.16        0.64      1.28 o
  12   2  10       17.31       15.11      2.08 o
  13   2  10        0.84        1.06      1.54 o
 -18   3  10       23.57       23.46      3.32 o
 -17   3  10       19.01       23.06      2.41 o
 -16   3  10        0.18       -0.56      1.68 o
 -15   3  10        6.76        6.59      1.66 o
 -14   3  10       14.57       13.29      1.81 o
 -13   3  10      172.80      166.28      4.08 o
 -12   3  10       11.73       12.60      1.38 o
 -11   3  10        7.64        7.87      0.95 o
 -10   3  10        0.17       -0.70      0.70 o
  -9   3  10       67.49       71.00      2.44 o
  -8   3  10       20.32       16.27      1.29 o
  -7   3  10        8.81        9.23      1.06 o
  -6   3  10       11.10        9.20      1.23 o
  -5   3  10       98.12       86.41      2.50 o
  -4   3  10      416.62      422.90      6.93 o
  -3   3  10      239.52      231.47      5.89 o
  -2   3  10       31.39       30.84      1.56 o
  -1   3  10       28.69       26.55      1.84 o
   0   3  10        2.02        2.22      0.99 o
   1   3  10       96.76      107.18      3.75 o
   2   3  10      826.01      801.26     17.18 o
   3   3  10        4.94        4.65      0.77 o
   4   3  10      115.94      106.08      2.46 o
   5   3  10        8.90       11.17      1.23 o
   6   3  10      243.36      241.09      4.91 o
   7   3  10       73.73       73.36      2.60 o
   8   3  10        1.65        3.37      1.35 o
   9   3  10       12.48       12.25      1.82 o
  10   3  10        1.95        3.86      1.55 o
  11   3  10        0.83        1.74      1.55 o
  12   3  10        0.05        0.64      1.92 o
 -17   4  10        1.86        2.63      2.23 o
 -16   4  10        2.88        4.04      1.65 o
 -15   4  10       41.55       55.06      3.27 o
 -14   4  10       15.65       21.07      3.70 o
 -13   4  10        5.54        5.40      2.14 o
 -12   4  10        0.67        1.25      0.99 o
 -11   4  10       14.43       10.77      1.39 o
 -10   4  10        0.82       -0.06      0.74 o
  -9   4  10        0.34        0.67      0.86 o
  -8   4  10      132.82      117.24      3.89 o
  -7   4  10       68.20       64.80      2.42 o
  -6   4  10       65.80       60.47      2.33 o
  -5   4  10      422.16      411.37      7.12 o
  -4   4  10      127.77      126.48      3.30 o
  -3   4  10        4.56        3.80      0.90 o
  -2   4  10       52.40       56.14      2.14 o
  -1   4  10       19.20       15.80      1.77 o
   0   4  10      107.87      110.35      3.82 o
   1   4  10       31.85       22.04      1.96 o
   2   4  10      315.56      314.72      7.19 o
   3   4  10      624.23      606.65     11.53 o
   4   4  10       13.18       12.08      1.41 o
   5   4  10       31.30       34.26      2.59 o
   6   4  10       18.61       16.65      3.18 o
   7   4  10       20.39       24.12      1.77 o
   8   4  10       84.44       80.72      3.56 o
   9   4  10       29.38       25.93      2.37 o
  10   4  10        0.98        0.61      1.48 o
  11   4  10        1.50        3.55      1.70 o
  12   4  10        0.53       -0.80      2.15 o
 -14   5  10        6.02        7.24      1.56 o
 -13   5  10       45.86       47.83      2.55 o
 -12   5  10        4.94        9.29      1.76 o
 -11   5  10        0.01       -0.12      0.99 o
 -10   5  10       21.43       25.04      1.86 o
  -9   5  10        0.86        0.58      1.49 o
  -8   5  10      170.32      155.76      4.84 o
  -7   5  10      128.59      109.24      3.31 o
  -6   5  10       36.55       35.64      2.04 o
  -5   5  10      248.25      250.59      5.27 o
  -4   5  10      167.61      172.32      4.15 o
  -3   5  10      158.19      150.22      4.89 o
  -2   5  10        1.14        2.11      1.18 o
  -1   5  10       78.79       74.92      3.37 o
   0   5  10       94.43       84.38      3.62 o
   1   5  10       29.64       24.53      2.21 o
   2   5  10       17.18       14.25      1.82 o
   3   5  10        0.08       -0.94      0.94 o
   4   5  10        3.31        4.84      1.60 o
   5   5  10       34.76       35.34      2.89 o
   6   5  10       22.99       24.74      2.61 o
   7   5  10        7.79        9.62      2.77 o
   8   5  10        4.68        9.47      3.06 o
   9   5  10        2.43        3.10      2.41 o
 -13   6  10        1.02       -0.52      2.05 o
 -12   6  10        0.16        1.33      1.49 o
 -11   6  10        2.03        2.79      1.46 o
 -10   6  10        3.35        3.98      1.54 o
  -9   6  10        4.62        3.82      1.22 o
  -8   6  10        2.22        2.71      1.50 o
  -7   6  10        8.58        6.06      1.71 o
  -6   6  10       21.55       21.78      2.46 o
  -5   6  10       57.33       54.16      7.15 o
  -4   6  10        1.79        1.26      2.23 o
  -3   6  10       29.99       36.39      2.85 o
  -2   6  10       46.10       50.46      3.12 o
  -1   6  10       13.20       11.98      1.91 o
   0   6  10        0.10        0.00      1.60 o
   1   6  10        1.63        2.50      1.36 o
   2   6  10        9.97       11.53      1.86 o
   3   6  10       13.43       16.93      2.21 o
   4   6  10        5.42        8.07      2.71 o
   5   6  10        1.07        0.92      1.60 o
   6   6  10       22.45       26.74      2.88 o
   7   6  10        7.86       11.61      2.18 o
  -9   7  10        0.24        1.75      2.60 o
  -8   7  10        2.37        2.24      2.55 o
  -7   7  10        7.57        5.97      1.98 o
  -6   7  10        0.03        0.16      2.19 o
  -5   7  10       15.88       17.55      2.58 o
  -4   7  10       50.06       52.31      3.56 o
  -3   7  10        1.57        1.89      1.63 o
  -2   7  10        5.47       11.93      2.19 o
  -1   7  10       32.17       35.96      3.08 o
   0   7  10       19.94       27.78      2.80 o
   1   7  10        0.43        0.67      1.38 o
   2   7  10        7.10        8.35      2.97 o
 -19   0  11        3.52        5.70      2.34 o
 -17   0  11       24.80       26.57      3.41 o
 -15   0  11      165.39      159.23      7.13 o
 -13   0  11        1.11        0.63      1.54 o
 -11   0  11      151.20      130.47      3.91 o
  -9   0  11      156.61      143.30      4.03 o
  -7   0  11       10.44        9.39      1.19 o
  -3   0  11     1248.81     1209.95     27.21 o
  -1   0  11       60.80       55.60      2.14 o
   1   0  11      412.96      400.26     11.58 o
   3   0  11       16.14       15.44      1.35 o
   5   0  11      111.64       88.02      2.98 o
   7   0  11      125.30      121.35      5.74 o
   9   0  11       69.64       68.54      4.52 o
  11   0  11        8.80        9.02      2.64 o
  13   0  11        0.08        1.35      2.27 o
 -19   1  11        0.04        2.23      2.24 o
 -18   1  11       10.99       10.53      2.72 o
 -17   1  11       14.21       17.91      3.01 o
 -16   1  11        0.19       -0.44      1.13 o
 -15   1  11        1.03       -0.95      0.95 o
 -14   1  11        7.78        9.98      3.46 o
 -13   1  11       30.71       33.00      1.81 o
 -12   1  11      315.54      317.41      4.41 o
 -11   1  11     1641.96     1676.12     26.33 o
 -10   1  11      876.18      875.28     10.60 o
  -9   1  11        6.77        6.83      0.83 o
  -8   1  11       39.04       33.94      1.39 o
  -7   1  11     1149.45     1157.62     17.83 o
  -6   1  11        0.78        1.47      0.61 o
  -5   1  11        5.52        7.20      0.88 o
  -4   1  11        0.06        0.40      0.66 o
  -3   1  11      265.54      252.35      6.71 o
  -2   1  11      324.71      304.82      9.27 o
  -1   1  11        0.68        0.69      0.51 o
   0   1  11        9.25        6.44      0.69 o
   1   1  11      303.21      338.55      4.80 o
   2   1  11       98.21       96.18      2.13 o
   3   1  11      186.87      184.83      3.52 o
   4   1  11      167.17      156.00      4.21 o
   5   1  11       95.01       92.77      2.46 o
   6   1  11        6.75        7.63      2.70 o
   7   1  11      247.93      237.16      7.47 o
   8   1  11        2.87        3.78      1.23 o
   9   1  11       19.70       21.86      2.58 o
  10   1  11       10.42       10.39      1.80 o
  11   1  11        0.27        0.59      1.39 o
  12   1  11       17.21       16.50      2.36 o
  13   1  11       24.42       23.48      3.52 o
 -18   2  11        0.82        1.17      2.26 o
 -17   2  11       59.93       64.34      5.18 o
 -16   2  11        0.78        0.78      1.89 o
 -15   2  11      171.66      156.67      9.44 o
 -14   2  11       13.36       16.70      1.82 o
 -13   2  11        9.73        6.58      0.97 o
 -12   2  11      175.58      164.42      2.95 o
 -11   2  11     1227.95     1205.15     12.92 o
 -10   2  11     1046.72     1047.67     12.62 o
  -9   2  11      438.02      436.26      7.17 o
  -8   2  11       19.37       19.05      1.31 o
  -7   2  11       89.54       90.33      2.56 o
  -6   2  11        0.82       -0.03      0.69 o
  -5   2  11      127.47      119.31      6.18 o
  -4   2  11       47.46       55.00      1.97 o
  -3   2  11        9.14        8.17      2.29 o
  -2   2  11       39.23       40.03      2.06 o
  -1   2  11       12.62       10.18      1.22 o
   0   2  11        9.86       11.02      1.27 o
   1   2  11       42.64       39.47      1.52 o
   2   2  11       76.04       67.50      1.81 o
   3   2  11       10.89        9.85      0.90 o
   4   2  11      244.91      258.74      5.12 o
   5   2  11       36.96       28.88      1.72 o
   6   2  11        7.15        9.18      1.56 o
   7   2  11        0.70        0.90      1.12 o
   8   2  11       40.70       41.79      2.57 o
   9   2  11       35.24       34.62      2.45 o
  10   2  11       14.65       15.18      1.97 o
  11   2  11       27.50       36.34      3.50 o
  12   2  11       12.40       13.99      2.18 o
 -18   3  11       16.36       26.95      3.63 o
 -17   3  11       32.14       37.81      3.63 o
 -16   3  11        3.32        0.37      1.37 o
 -15   3  11       13.13       11.76      2.08 o
 -14   3  11        5.48        5.27      1.58 o
 -13   3  11       75.54       67.63      2.59 o
 -12   3  11       19.81       19.14      1.91 o
 -11   3  11        3.64        2.51      0.97 o
 -10   3  11       32.05       31.20      1.77 o
  -9   3  11      144.54      128.71      3.35 o
  -8   3  11       31.98       31.11      1.91 o
  -7   3  11       29.87       27.13      1.59 o
  -6   3  11        2.44        3.28      0.85 o
  -5   3  11      634.96      617.19      9.49 o
  -4   3  11      107.56      109.53      3.49 o
  -3   3  11       14.89       18.31      1.35 o
  -2   3  11       71.82       59.90      2.66 o
  -1   3  11       74.39       72.28      3.88 o
   0   3  11       91.60       83.79      3.13 o
   1   3  11        5.32        7.06      1.58 o
   2   3  11      172.48      168.14      4.60 o
   3   3  11       31.51       32.22      1.80 o
   4   3  11      142.62      149.06      3.68 o
   5   3  11       99.23       95.85      2.90 o
   6   3  11       65.53       69.20      2.54 o
   7   3  11       37.18       33.16      2.42 o
   8   3  11        3.56        3.62      1.41 o
   9   3  11       11.52       10.94      1.81 o
  10   3  11       17.22       14.49      2.07 o
  11   3  11        0.10       -1.31      1.31 o
  12   3  11        0.62       -0.34      2.15 o
 -16   4  11       87.15      101.00      4.46 o
 -15   4  11       21.03       27.91      2.58 o
 -14   4  11       45.19       56.67      2.63 o
 -13   4  11       17.46       20.89      1.79 o
 -12   4  11       40.35       46.61      2.32 o
 -11   4  11       57.25       53.81      2.07 o
 -10   4  11       62.61       54.29      2.36 o
  -9   4  11      180.19      162.83      4.08 o
  -8   4  11        1.40        1.15      0.94 o
  -7   4  11        0.00       -0.76      0.76 o
  -6   4  11       17.87       25.82      1.70 o
  -5   4  11      165.03      162.25      3.90 o
  -4   4  11       35.63       36.89      1.92 o
  -3   4  11      126.24      116.09      3.20 o
  -2   4  11      136.21      119.12      4.45 o
  -1   4  11       40.13       39.65      2.43 o
   0   4  11       18.28       20.90      1.94 o
   1   4  11      113.69       98.28      3.70 o
   2   4  11      273.23      257.82      6.41 o
   3   4  11        5.95        9.12      1.94 o
   4   4  11        0.15       -0.89      1.08 o
   5   4  11        2.64        2.81      1.50 o
   6   4  11        7.95        8.06      1.78 o
   7   4  11        2.87       -0.04      1.28 o
   8   4  11        3.88        3.77      2.52 o
   9   4  11        0.08        0.18      2.03 o
  10   4  11        1.39        2.46      2.52 o
  11   4  11       16.81       19.80      3.17 o
 -14   5  11        1.74        1.94      1.38 o
 -13   5  11       53.43       59.99      2.80 o
 -12   5  11        5.52        8.15      1.81 o
 -11   5  11       63.65       64.19      6.54 o
 -10   5  11       48.05       54.18      2.58 o
  -9   5  11       55.34       52.28      2.44 o
  -8   5  11       28.44       27.16      1.89 o
  -7   5  11      122.53      109.85      3.42 o
  -6   5  11        0.04        0.50      0.97 o
  -5   5  11        4.61        4.51      1.13 o
  -4   5  11        3.80        4.93      2.11 o
  -3   5  11       42.60       45.71      2.82 o
  -2   5  11       62.81       66.41      4.42 o
  -1   5  11        2.53       -0.23      1.08 o
   0   5  11       37.73       34.70      4.44 o
   1   5  11        4.65        4.88      1.46 o
   2   5  11       26.41       21.01      2.12 o
   3   5  11        5.52        4.64      1.42 o
   4   5  11        2.62        4.19      1.63 o
   5   5  11       40.57       48.16      3.35 o
   6   5  11        3.25        4.34      1.84 o
   7   5  11        4.12        3.54      3.05 o
   8   5  11        1.63        2.08      2.43 o
 -12   6  11        4.62        8.23      1.96 o
 -11   6  11        8.39        9.92      2.09 o
 -10   6  11        4.10        3.69      1.60 o
  -9   6  11       14.66       17.67      1.75 o
  -8   6  11       19.99       22.30      3.23 o
  -7   6  11       84.40       82.71      4.04 o
  -6   6  11        2.01        4.32      2.08 o
  -5   6  11       41.07       33.66      4.57 o
  -4   6  11       25.95       27.85      3.91 o
  -3   6  11       36.93       32.21      2.79 o
  -2   6  11       15.55       12.76      2.06 o
  -1   6  11        4.80        5.55      1.63 o
   0   6  11        4.63        3.94      1.47 o
   1   6  11        8.72        9.44      1.81 o
   2   6  11       16.87       22.53      2.39 o
   3   6  11       11.94       16.48      3.35 o
   4   6  11        2.06        1.61      1.63 o
   5   6  11       36.86       50.58      3.69 o
   6   6  11       27.44       31.49      4.41 o
   7   6  11        7.20       13.00      3.14 o
  -9   7  11        0.93       -0.02      2.55 o
  -8   7  11        0.91        3.89      2.67 o
  -7   7  11       15.75       24.95      4.21 o
  -6   7  11        8.26       10.82      2.77 o
  -5   7  11        1.07        2.77      1.80 o
  -4   7  11       85.09       99.81      4.75 o
  -3   7  11        1.14        3.70      2.47 o
  -2   7  11       11.49       16.20      2.42 o
  -1   7  11        4.23        7.06      1.93 o
   0   7  11        3.82        2.18      1.78 o
   1   7  11        0.53        5.06      2.23 o
   2   7  11       30.79       42.96      4.34 o
 -18   0  12        0.00        1.78      1.86 o
 -16   0  12        3.28        3.27      1.95 o
 -14   0  12        0.25       -1.43      1.43 o
 -12   0  12       63.38       62.28      2.76 o
 -10   0  12       28.35       29.42      2.02 o
  -8   0  12       28.61       23.88      1.98 o
  -6   0  12        5.47        5.23      1.44 o
  -4   0  12      220.53      244.83      7.72 o
  -2   0  12      123.47      119.28      3.32 o
   0   0  12       65.48       59.69      2.36 o
   2   0  12       16.55       17.39      1.72 o
   4   0  12       49.79       42.01      2.21 o
   6   0  12       40.87       42.79      3.52 o
   8   0  12      288.34      267.75      9.52 o
  10   0  12       42.66       44.04      3.97 o
  12   0  12        5.53        6.16      2.75 o
 -18   1  12        0.72        0.29      2.15 o
 -17   1  12       16.33       13.99      2.86 o
 -16   1  12       11.30       12.91      1.89 o
 -15   1  12        3.08        0.56      1.14 o
 -14   1  12        1.23        0.60      1.07 o
 -13   1  12        9.21        6.11      1.59 o
 -12   1  12        9.44        5.89      0.89 o
 -11   1  12      222.59      219.52      6.60 o
 -10   1  12        1.01        0.45      0.76 o
  -9   1  12      892.48      856.48     10.81 o
  -8   1  12     1786.92     1773.73     23.24 o
  -7   1  12        6.72        6.58      0.96 o
  -6   1  12      174.01      159.29      6.33 o
  -5   1  12      309.96      309.95      5.53 o
  -4   1  12      867.57      854.40     14.49 o
  -3   1  12      142.10      136.92      3.82 o
  -2   1  12       12.22       16.67      1.44 o
  -1   1  12       74.24       72.39      2.05 o
   0   1  12       13.19       11.11      0.86 o
   1   1  12        3.73        5.63      0.70 o
   2   1  12       37.61       31.49      1.27 o
   3   1  12       39.34       34.08      1.48 o
   4   1  12       42.11       37.02      1.45 o
   5   1  12       46.17       52.15      2.04 o
   6   1  12       87.62       92.58      3.48 o
   7   1  12       95.42       90.00      3.52 o
   8   1  12       15.30       17.11      1.90 o
   9   1  12       59.58       52.46      2.91 o
  10   1  12       97.42       90.03      3.90 o
  11   1  12       16.36       16.39      2.79 o
  12   1  12       12.86       10.98      2.82 o
 -17   2  12        1.46        1.81      2.21 o
 -16   2  12       17.91       19.35      3.29 o
 -15   2  12       43.15       41.09      3.98 o
 -14   2  12        7.44        3.64      2.01 o
 -13   2  12       31.54       20.87      1.35 o
 -12   2  12       58.82       43.14      1.56 o
 -11   2  12       96.35       98.87      2.27 o
 -10   2  12      241.60      240.82      5.88 o
  -9   2  12      403.36      394.71      6.80 o
  -8   2  12      553.70      518.23      8.31 o
  -7   2  12       53.84       52.57      2.07 o
  -6   2  12      561.48      521.02      8.26 o
  -5   2  12       24.92       30.12      1.59 o
  -4   2  12      175.41      154.42      3.55 o
  -3   2  12      510.98      488.86     17.85 o
  -2   2  12     1036.14      931.01     25.81 o
  -1   2  12       27.16       25.05      4.38 o
   0   2  12        6.29        6.78      1.26 o
   1   2  12       27.73       23.14      1.45 o
   2   2  12       36.00       35.73      1.74 o
   3   2  12      179.99      171.56      3.75 o
   4   2  12       46.19       46.07      1.67 o
   5   2  12       10.31        9.78      1.20 o
   6   2  12       30.78       29.12      1.74 o
   7   2  12        9.29        8.16      1.53 o
   8   2  12        1.48        2.76      1.36 o
   9   2  12       14.72       16.22      2.03 o
  10   2  12        0.18        0.34      1.75 o
  11   2  12        0.05        0.41      1.47 o
  12   2  12        0.00       -1.29      2.08 o
 -16   3  12       10.99       18.89      2.24 o
 -15   3  12        8.33       12.30      2.64 o
 -14   3  12      180.97      190.08      4.56 o
 -13   3  12        4.56        1.18      1.75 o
 -12   3  12        0.02        0.50      0.92 o
 -11   3  12      136.01      127.71      3.60 o
 -10   3  12       14.75       12.95      1.34 o
  -9   3  12        8.08        4.01      0.97 o
  -8   3  12        1.25        0.45      0.79 o
  -7   3  12       43.54       37.83      2.21 o
  -6   3  12      289.25      280.22      6.96 o
  -5   3  12      108.41       96.27      2.85 o
  -4   3  12      138.97      146.59      3.60 o
  -3   3  12      537.40      479.88     10.26 o
  -2   3  12     1009.94     1029.08     17.57 o
  -1   3  12       30.31       30.69      3.77 o
   0   3  12       27.20       25.80      3.20 o
   1   3  12      294.73      267.13      6.30 o
   2   3  12        0.93        0.03      0.85 o
   3   3  12       35.99       37.20      1.94 o
   4   3  12      123.26      140.22      4.75 o
   5   3  12       62.00       72.75      3.45 o
   6   3  12        5.09        3.53      1.98 o
   7   3  12        1.02        0.19      1.49 o
   8   3  12       16.23       16.54      1.99 o
   9   3  12       55.91       53.13      3.17 o
  10   3  12        0.37        0.25      1.41 o
  11   3  12        1.14        1.51      2.21 o
 -16   4  12        7.36       18.85      3.41 o
 -15   4  12       29.55       34.62      2.94 o
 -14   4  12        1.45        4.93      1.33 o
 -13   4  12       44.46       49.66      2.48 o
 -12   4  12       12.47       13.21      1.88 o
 -11   4  12        3.06        5.24      1.18 o
 -10   4  12        0.26        0.74      0.93 o
  -9   4  12        0.03       -0.80      0.80 o
  -8   4  12      213.83      198.23      4.61 o
  -7   4  12       93.76       89.13      2.94 o
  -6   4  12      391.13      354.08      6.62 o
  -5   4  12        3.60        2.84      1.01 o
  -4   4  12        0.85        1.62      0.89 o
  -3   4  12      108.19      106.67      3.15 o
  -2   4  12        2.62        2.71      1.25 o
  -1   4  12        3.23        2.15      1.12 o
   0   4  12        3.75        4.64      1.37 o
   1   4  12        0.63        0.32      0.99 o
   2   4  12        4.19        2.90      1.23 o
   3   4  12        3.66        5.14      1.21 o
   4   4  12        3.33        3.53      1.48 o
   5   4  12       20.92       22.10      2.42 o
   6   4  12        4.00        5.06      1.67 o
   7   4  12        9.86        8.12      2.94 o
   8   4  12        8.21        8.05      3.01 o
   9   4  12        0.02        1.03      2.34 o
 -14   5  12       12.51       16.96      2.35 o
 -13   5  12        1.68        4.96      1.76 o
 -12   5  12       18.93       19.88      2.36 o
 -11   5  12        8.62       11.54      1.91 o
 -10   5  12       25.45       28.52      2.05 o
  -9   5  12        0.70        1.98      1.05 o
  -8   5  12       58.54       57.14      2.55 o
  -7   5  12       82.35       67.24      2.71 o
  -6   5  12      121.35      117.29      4.50 o
  -5   5  12       69.42       59.01      2.50 o
  -4   5  12       13.90       16.06      2.09 o
  -3   5  12        1.12        1.67      1.31 o
  -2   5  12        0.49        1.75      1.30 o
  -1   5  12       36.09       38.27      2.67 o
   0   5  12        0.08        0.04      1.11 o
   1   5  12       47.11       51.74      3.24 o
   2   5  12        2.39        1.10      1.28 o
   3   5  12       71.83       65.81      5.14 o
   4   5  12        5.45        5.42      3.04 o
   5   5  12       46.32       51.24      5.15 o
   6   5  12        5.05        3.59      5.41 o
   7   5  12        0.85       -1.69      2.27 o
 -12   6  12        8.91        4.95      2.23 o
 -11   6  12        9.59       10.34      1.97 o
 -10   6  12        4.39        6.61      1.49 o
  -9   6  12       41.14       45.07      2.90 o
  -8   6  12        0.86        0.59      1.71 o
  -7   6  12       23.40       17.98      2.43 o
  -6   6  12        6.45        9.66      2.00 o
  -5   6  12       20.12       23.16      2.79 o
  -4   6  12       69.73       79.60      7.77 o
  -3   6  12        8.22        7.77      1.81 o
  -2   6  12       67.62       65.92      3.63 o
  -1   6  12       55.63       63.06      4.75 o
   0   6  12        8.76        9.26      1.87 o
   1   6  12       24.17       31.51      3.06 o
   2   6  12       12.50       12.95      2.21 o
   3   6  12        0.46        3.26      2.37 o
   4   6  12        5.55        6.87      2.17 o
   5   6  12        9.55       15.25      3.57 o
   6   6  12        1.93        5.59      2.81 o
  -3   7  12        5.16        3.74      2.41 o
  -2   7  12        8.92       17.60      3.41 o
  -1   7  12        0.79        2.03      2.35 o
   0   7  12       11.29        7.62      2.64 o
   1   7  12        5.22        8.48      2.60 o
 -19   0  13        0.85        5.87      2.52 o
 -17   0  13        0.03       -1.38      1.38 o
 -15   0  13       94.39       91.55      5.51 o
 -13   0  13        0.12       -0.10      0.93 o
 -11   0  13      127.08      124.68      4.08 o
  -9   0  13     1718.97     1752.23     33.16 o
  -7   0  13     1100.29     1056.19     24.86 o
  -3   0  13      210.66      220.40      6.90 o
  -1   0  13        1.62        2.64      0.87 o
   1   0  13        9.50        6.54      1.12 o
   3   0  13       49.10       54.15      3.08 o
   5   0  13       31.27       30.26      2.97 o
   7   0  13        9.35        7.67      2.17 o
   9   0  13        9.10       12.33      2.66 o
  11   0  13       18.13       18.14      3.46 o
 -18   1  13        0.43       -0.91      2.12 o
 -17   1  13        0.00        1.09      2.00 o
 -16   1  13        0.01       -0.82      1.10 o
 -15   1  13        8.79       10.29      1.72 o
 -14   1  13       57.63       67.19      3.31 o
 -13   1  13       25.60       28.68      1.51 o
 -12   1  13       28.61       28.69      1.67 o
 -11   1  13        2.60        2.16      1.47 o
 -10   1  13       30.54       36.32      1.91 o
  -9   1  13      775.60      771.15     11.46 o
  -8   1  13      295.13      295.42      5.58 o
  -7   1  13      106.31      107.31      3.01 o
  -6   1  13        8.69        8.36      1.10 o
  -5   1  13       34.56       43.63      2.26 o
  -4   1  13        0.83        0.84      0.91 o
  -3   1  13      316.72      304.15      9.73 o
  -2   1  13       29.30       37.88      2.07 o
  -1   1  13        2.60        1.04      0.67 o
   0   1  13       41.40       36.45      1.65 o
   1   1  13        0.95        2.50      0.66 o
   2   1  13        0.72        1.24      0.60 o
   3   1  13        5.31        1.63      0.66 o
   4   1  13        0.28        0.02      0.60 o
   5   1  13       26.75       26.82      1.64 o
   6   1  13       21.72       16.34      1.79 o
   7   1  13       23.60       25.73      2.20 o
   8   1  13        4.61        5.57      1.58 o
   9   1  13        0.18        1.28      1.35 o
  10   1  13       13.13       13.78      3.69 o
  11   1  13       27.55       28.63      2.73 o
 -17   2  13        1.72       -1.64      1.92 o
 -16   2  13        0.11       -1.00      1.97 o
 -15   2  13        3.72        3.77      2.11 o
 -14   2  13       11.71        9.61      1.65 o
 -13   2  13        0.61        0.68      0.91 o
 -12   2  13        8.29        5.73      1.10 o
 -11   2  13      118.23       88.75      2.83 o
 -10   2  13      124.05      106.46      3.11 o
  -9   2  13      191.10      204.43      4.48 o
  -8   2  13      503.62      494.89      8.16 o
  -7   2  13       50.77       59.25      2.27 o
  -6   2  13       26.61       19.37      1.44 o
  -5   2  13      227.49      211.88      4.48 o
  -4   2  13      109.61      103.70      5.47 o
  -3   2  13        0.76        1.96      1.02 o
  -2   2  13      106.17       93.88      3.33 o
  -1   2  13       37.65       33.98      2.08 o
   0   2  13       47.00       42.93      2.25 o
   1   2  13      226.76      214.91      4.67 o
   2   2  13        2.62        2.37      0.90 o
   3   2  13       75.90       73.84      2.54 o
   4   2  13        0.08       -0.76      0.76 o
   5   2  13        3.31        5.07      1.09 o
   6   2  13       96.98      105.74      3.87 o
   7   2  13       15.09       11.86      1.76 o
   8   2  13        0.21        0.94      1.27 o
   9   2  13        3.90        5.09      1.65 o
  10   2  13        3.28        3.62      1.76 o
  11   2  13        0.59        0.31      2.03 o
 -16   3  13       21.07       29.55      4.01 o
 -15   3  13       25.90       32.71      2.67 o
 -14   3  13        0.31        1.02      1.05 o
 -13   3  13       15.86       15.10      1.89 o
 -12   3  13       22.09       22.33      1.69 o
 -11   3  13       97.81       82.76      2.85 o
 -10   3  13       32.47       27.30      1.80 o
  -9   3  13        3.14        3.24      1.00 o
  -8   3  13       24.85       19.89      1.55 o
  -7   3  13      224.92      209.12      4.62 o
  -6   3  13        8.11        9.09      1.21 o
  -5   3  13       67.61       59.39      2.31 o
  -4   3  13        0.89        2.53      1.14 o
  -3   3  13      530.56      502.15     15.57 o
  -2   3  13       82.42       71.87      3.09 o
  -1   3  13      154.66      149.70      4.51 o
   0   3  13      225.49      206.18      5.47 o
   1   3  13       15.75       20.24      2.63 o
   2   3  13        2.25        0.85      0.89 o
   3   3  13       32.24       30.01      1.85 o
   4   3  13       21.43       17.62      2.12 o
   5   3  13        0.89        2.08      1.45 o
   6   3  13       25.59       23.72      3.58 o
   7   3  13        0.02        2.24      2.34 o
   8   3  13        0.31        0.97      2.15 o
   9   3  13        1.71        4.47      2.75 o
  11   3  13        0.39        0.68      2.34 o
 -16   4  13       14.94       22.57      3.54 o
 -15   4  13       44.89       55.81      3.49 o
 -14   4  13        4.51        5.72      1.72 o
 -13   4  13        4.93        4.05      1.56 o
 -12   4  13        0.84        0.88      1.33 o
 -11   4  13        2.17        5.97      1.26 o
 -10   4  13        4.26        4.27      1.13 o
  -9   4  13      114.90       92.15      3.13 o
  -8   4  13      133.40      119.08      3.53 o
  -7   4  13       43.02       43.85      2.21 o
  -6   4  13       14.56       12.49      1.41 o
  -5   4  13      301.61      277.64      5.74 o
  -4   4  13       20.70       14.15      1.46 o
  -3   4  13      123.56      116.34      4.22 o
  -2   4  13       10.17        9.02      2.47 o
  -1   4  13       31.87       33.68      2.40 o
   0   4  13        9.85       10.04      2.44 o
   1   4  13       49.84       48.36      2.74 o
   2   4  13       15.60       15.01      1.80 o
   3   4  13        1.40       -0.39      1.19 o
   4   4  13       16.11       11.68      2.07 o
   5   4  13        4.05        4.09      1.63 o
   6   4  13       52.65       49.99      3.32 o
   7   4  13        0.14       -1.72      2.27 o
   8   4  13       17.67       14.96      3.61 o
 -14   5  13       20.85       28.62      4.18 o
 -13   5  13        9.74       11.90      2.16 o
 -12   5  13       14.30       15.33      2.20 o
 -11   5  13        4.72        4.87      1.28 o
 -10   5  13        0.33        0.15      1.95 o
  -9   5  13       17.15       15.48      2.10 o
  -8   5  13        0.70        0.88      1.06 o
  -7   5  13        0.01        0.00      0.97 o
  -6   5  13        5.67        5.67      1.36 o
  -5   5  13       14.77       15.45      1.60 o
  -4   5  13       19.48       17.40      2.23 o
  -3   5  13        1.01        0.89      1.29 o
  -2   5  13        7.61       10.03      1.84 o
  -1   5  13       18.61       17.93      2.15 o
   0   5  13       14.04       17.65      2.14 o
   1   5  13       76.96       82.25      3.73 o
   2   5  13       17.46       17.78      2.13 o
   3   5  13        2.31        1.11      2.87 o
   4   5  13        9.90       13.79      2.29 o
   5   5  13        0.18       -1.25      1.56 o
   6   5  13        0.01        0.76      1.59 o
 -11   6  13        6.01        5.52      2.21 o
 -10   6  13        0.09        2.14      1.48 o
  -9   6  13       40.65       46.55      3.47 o
  -8   6  13        3.89        5.50      1.92 o
  -7   6  13        6.53       11.92      2.69 o
  -6   6  13       29.91       32.63      2.98 o
  -5   6  13       41.16       48.06      3.35 o
  -4   6  13       32.71       42.81      5.62 o
  -3   6  13        2.32        0.68      1.42 o
  -2   6  13       13.13       13.98      2.18 o
  -1   6  13        0.07        1.58      1.73 o
   0   6  13       10.69       14.29      2.19 o
   1   6  13        0.62        0.53      1.37 o
   2   6  13       10.88        5.26      2.55 o
   3   6  13        7.52        6.29      2.71 o
   4   6  13        5.86        7.93      2.84 o
 -18   0  14       31.83       43.26      4.58 o
 -16   0  14       22.68       26.30      3.38 o
 -14   0  14        0.68       -0.91      1.52 o
 -12   0  14       22.83       25.47      2.05 o
 -10   0  14     1102.07     1074.16     18.98 o
  -8   0  14        0.50       -0.25      1.28 o
  -6   0  14     2153.68     2168.15     47.58 o
  -4   0  14       59.52       49.56      3.40 o
  -2   0  14      515.77      532.26      9.94 o
   0   0  14        3.88        0.80      0.85 o
   2   0  14      167.32      194.51      7.63 o
   4   0  14        3.74        6.13      1.22 o
   6   0  14       18.01       12.68      2.41 o
   8   0  14       57.79       45.07      3.97 o
  10   0  14       35.30       39.27      4.26 o
 -17   1  14       10.05       12.79      3.01 o
 -16   1  14        3.20        3.57      1.53 o
 -15   1  14        0.27        0.71      1.22 o
 -14   1  14       26.59       22.78      1.76 o
 -13   1  14        0.03        0.07      0.73 o
 -12   1  14        0.16       -0.35      0.66 o
 -11   1  14      112.29      100.78      2.70 o
 -10   1  14      129.57      139.94      3.63 o
  -9   1  14        0.93       -0.02      0.83 o
  -8   1  14      200.81      185.77      4.25 o
  -7   1  14      639.69      650.09     10.11 o
  -6   1  14      606.23      556.31     15.01 o
  -5   1  14      255.54      237.97      5.83 o
  -4   1  14      219.15      197.90      5.14 o
  -3   1  14       81.19       79.04      3.05 o
  -2   1  14       87.22       92.85      2.68 o
  -1   1  14        7.35        4.80      1.13 o
   0   1  14       41.06       41.53      1.84 o
   1   1  14       16.93       14.06      1.25 o
   2   1  14       24.48       22.51      2.77 o
   3   1  14       12.05       10.09      1.01 o
   4   1  14        5.41        8.23      0.94 o
   5   1  14        0.06       -0.74      2.13 o
   6   1  14        2.38        2.51      1.28 o
   7   1  14       16.29       22.65      3.99 o
   8   1  14        0.91        0.25      1.26 o
   9   1  14       11.46       10.60      1.91 o
  10   1  14       12.46       15.31      2.94 o
 -17   2  14        0.38        1.84      2.24 o
 -16   2  14        1.61        2.98      2.31 o
 -15   2  14       28.29       24.20      3.44 o
 -14   2  14       10.69       12.24      1.86 o
 -13   2  14        1.10       -0.97      1.05 o
 -12   2  14       46.59       43.05      2.13 o
 -11   2  14      116.76       95.35      4.15 o
 -10   2  14       24.18       25.82      1.72 o
  -9   2  14        4.84        6.36      1.11 o
  -8   2  14       55.10       45.71      2.09 o
  -7   2  14      109.92       94.49      2.94 o
  -6   2  14       14.76       13.92      1.37 o
  -5   2  14      177.29      163.76      4.71 o
  -4   2  14       52.32       54.29      2.70 o
  -3   2  14      294.23      270.59      6.43 o
  -2   2  14      593.08      550.07     10.62 o
  -1   2  14       30.07       30.42      2.09 o
   0   2  14      180.98      163.67      3.87 o
   1   2  14       18.29       21.20      1.53 o
   2   2  14       14.38       14.32      1.40 o
   3   2  14        3.46        6.68      1.12 o
   4   2  14        0.38       -0.48      1.87 o
   5   2  14        6.00        6.48      1.53 o
   6   2  14        3.40        3.44      2.04 o
   7   2  14        0.48        0.85      2.15 o
   8   2  14        0.09        0.54      1.37 o
   9   2  14        0.32        0.24      1.43 o
  10   2  14        1.61        0.68      2.15 o
 -15   3  14       24.32       24.21      3.54 o
 -14   3  14       81.39       87.27      4.21 o
 -13   3  14        0.52        2.42      1.44 o
 -12   3  14       24.27       18.46      1.70 o
 -11   3  14        0.00       -0.84      0.84 o
 -10   3  14       64.77       62.32      2.51 o
  -9   3  14      188.80      174.60      4.29 o
  -8   3  14      116.78      104.22      4.76 o
  -7   3  14       38.43       35.14      1.99 o
  -6   3  14      108.70       97.36      3.08 o
  -5   3  14       41.46       41.43      2.08 o
  -4   3  14      112.86      108.83      3.91 o
  -3   3  14        5.99        5.30      1.35 o
  -2   3  14       81.98       74.46      3.26 o
  -1   3  14       40.09       31.34      3.92 o
   0   3  14      136.60      129.77      4.83 o
   1   3  14        4.54        5.87      1.16 o
   2   3  14       99.91       99.14      3.14 o
   3   3  14        0.68       -0.52      0.91 o
   4   3  14       72.24       77.64      4.38 o
   5   3  14       20.84       24.13      2.50 o
   6   3  14       26.65       33.59      4.17 o
   7   3  14        0.72        3.14      2.61 o
   8   3  14       12.81       17.85      3.67 o
 -14   4  14        1.71        2.35      1.57 o
 -13   4  14       25.84       24.54      3.83 o
 -12   4  14        5.01        5.52      1.58 o
 -11   4  14       15.31       16.93      1.72 o
 -10   4  14       20.48       21.85      1.97 o
  -9   4  14        1.71        3.03      1.19 o
  -8   4  14      110.48      111.83      3.53 o
  -7   4  14        4.42        6.01      1.28 o
  -6   4  14       65.38       63.52      2.65 o
  -5   4  14       46.06       45.83      2.74 o
  -4   4  14        8.92       10.38      3.37 o
  -3   4  14       57.69       54.13      3.35 o
  -2   4  14       50.79       50.46      2.89 o
  -1   4  14       62.54       62.61      3.18 o
   0   4  14        0.28       -0.83      1.06 o
   1   4  14        2.17        1.44      1.17 o
   2   4  14       16.27       16.49      1.68 o
   3   4  14       69.10       74.28      4.20 o
   4   4  14        2.78        2.38      1.61 o
   5   4  14        1.90        0.30      1.60 o
   6   4  14        1.23       -2.09      2.27 o
   7   4  14        4.55        3.57      2.57 o
 -13   5  14      153.20      179.83      8.73 o
 -12   5  14       31.41       35.20      2.93 o
 -11   5  14        4.40        6.85      1.47 o
 -10   5  14        0.31        0.50      1.12 o
  -9   5  14        0.02        1.30      1.11 o
  -8   5  14        3.73        5.96      1.65 o
  -7   5  14        0.04        0.91      1.02 o
  -6   5  14       44.01       39.80      2.32 o
  -5   5  14       13.89       10.35      1.94 o
  -4   5  14        1.42        3.26      1.45 o
  -3   5  14        2.59        3.32      1.70 o
  -2   5  14        0.06        0.35      1.27 o
  -1   5  14        0.38       -1.02      1.20 o
   0   5  14        0.00        0.13      1.61 o
   1   5  14       22.16       26.78      2.51 o
   2   5  14        0.05        0.17      2.07 o
   3   5  14        1.86        2.58      1.68 o
   4   5  14       26.11       34.66      3.27 o
   5   5  14        3.27        4.75      2.63 o
   6   5  14       14.25       15.33      3.52 o
 -10   6  14        2.24        5.52      1.71 o
  -9   6  14        7.02       11.02      3.30 o
  -8   6  14        1.13       -1.81      1.81 o
  -7   6  14       10.52       15.16      2.44 o
  -6   6  14        1.52        2.26      1.81 o
  -5   6  14       11.11       11.42      2.21 o
  -4   6  14       21.34       30.33      4.67 o
  -3   6  14       28.83       39.28      3.24 o
  -2   6  14       43.27       55.70      3.56 o
  -1   6  14       26.78       39.49      3.16 o
   0   6  14        9.90       11.31      3.30 o
   1   6  14        6.76        3.02      1.65 o
 -17   0  15       12.93       20.60      3.55 o
 -15   0  15        4.73        6.66      2.29 o
 -13   0  15       14.92       13.99      1.77 o
 -11   0  15        2.31        3.27      1.17 o
  -9   0  15      216.98      202.51      7.66 o
  -7   0  15       94.48       72.57      4.31 o
  -5   0  15      391.35      349.46     10.74 o
  -3   0  15        0.69        1.71      1.38 o
  -1   0  15       39.16       41.72      3.24 o
   1   0  15       95.06       97.57      4.07 o
   3   0  15       73.59       74.50      3.11 o
   5   0  15       40.02       47.94      3.91 o
   7   0  15        0.01        0.31      1.80 o
   9   0  15       29.16       39.25      4.12 o
 -17   1  15        0.43       -1.49      2.14 o
 -16   1  15        7.84        7.88      1.80 o
 -15   1  15       21.61       27.20      2.54 o
 -14   1  15        2.18        0.97      1.04 o
 -13   1  15        0.28        0.55      0.78 o
 -12   1  15        5.70        6.11      1.04 o
 -11   1  15       48.30       43.34      2.12 o
 -10   1  15       12.31       15.74      1.47 o
  -9   1  15       78.17       66.33      2.54 o
  -8   1  15      533.53      514.08     12.35 o
  -7   1  15        0.01       -0.59      0.96 o
  -6   1  15        0.53        1.52      1.34 o
  -5   1  15       12.15        7.92      1.42 o
  -4   1  15      127.94      117.73      4.12 o
  -3   1  15        2.13        3.46      1.16 o
  -2   1  15       18.69       21.50      1.50 o
  -1   1  15       91.71       74.80      2.51 o
   0   1  15        3.16        6.96      1.09 o
   1   1  15       92.53       94.01      3.07 o
   2   1  15        1.49        0.99      0.86 o
   3   1  15        0.36        0.79      0.90 o
   4   1  15      109.32      120.40      4.37 o
   5   1  15       18.44       14.72      3.13 o
   6   1  15        0.00        0.07      1.55 o
   7   1  15        7.16        7.75      2.10 o
   8   1  15        2.59        3.59      1.54 o
   9   1  15        0.38        0.65      1.88 o
  10   1  15        2.15        1.01      2.31 o
 -16   2  15        3.11        1.17      2.31 o
 -15   2  15        1.33        3.60      2.35 o
 -14   2  15        0.09       -1.29      1.29 o
 -13   2  15      136.45      133.32      3.77 o
 -12   2  15       12.69       14.98      2.65 o
 -11   2  15       55.90       59.50      2.47 o
 -10   2  15       90.33       94.56      4.09 o
  -9   2  15      171.04      150.56      3.94 o
  -8   2  15       40.52       37.19      2.46 o
  -7   2  15      336.67      315.40      6.31 o
  -6   2  15       33.19       31.18      2.24 o
  -5   2  15      377.67      365.19      8.83 o
  -4   2  15       36.48       35.30      3.11 o
  -3   2  15       48.43       45.74      2.61 o
  -2   2  15        0.02        0.69      1.12 o
  -1   2  15       98.41      105.90      3.14 o
   0   2  15      176.65      172.33      4.13 o
   1   2  15       13.50       14.63      1.47 o
   2   2  15        6.32        7.05      1.22 o
   3   2  15       66.84       69.32      3.78 o
   4   2  15        4.98        5.05      2.90 o
   5   2  15       29.45       35.01      3.92 o
   6   2  15        0.87       -1.17      1.83 o
   7   2  15       14.99       19.71      3.47 o
   8   2  15       14.01       10.05      3.07 o
 -15   3  15        8.14       13.48      3.04 o
 -14   3  15       40.01       43.64      2.98 o
 -13   3  15        3.69        1.83      1.38 o
 -12   3  15        1.77        1.75      1.09 o
 -11   3  15        0.07       -0.82      0.86 o
 -10   3  15        1.69        1.57      1.00 o
  -9   3  15       55.03       57.13      2.52 o
  -8   3  15        1.82        0.96      1.30 o
  -7   3  15      100.54       96.88      3.16 o
  -6   3  15      282.65      270.14      7.81 o
  -5   3  15      435.08      425.94      9.29 o
  -4   3  15        2.08        3.90      1.34 o
  -3   3  15        7.04        7.11      1.52 o
  -2   3  15       31.69       37.00      7.64 o
  -1   3  15        0.89        0.32      1.10 o
   0   3  15        4.42        3.98      1.50 o
   1   3  15       34.37       34.40      2.06 o
   2   3  15        3.00        1.84      1.03 o
   3   3  15        7.38        5.63      1.59 o
   4   3  15        1.67        2.45      1.42 o
   5   3  15        0.82        0.49      2.29 o
   6   3  15        1.36        3.83      2.54 o
   7   3  15        3.42        6.50      2.98 o
 -15   4  15        6.80        8.35      3.17 o
 -14   4  15        6.15        5.20      2.71 o
 -13   4  15        0.00        1.09      1.43 o
 -12   4  15        0.67       -0.57      0.99 o
 -11   4  15        2.71        3.86      1.21 o
 -10   4  15       33.81       32.15      2.16 o
  -9   4  15        8.59        8.78      1.40 o
  -8   4  15        3.74        3.06      1.12 o
  -7   4  15       69.30       60.68      2.67 o
  -6   4  15      121.54      112.90      3.61 o
  -5   4  15      102.50      100.53      4.13 o
  -4   4  15        2.93        1.98      1.31 o
  -3   4  15       13.63       13.30      1.98 o
  -2   4  15       18.24       14.27      1.96 o
  -1   4  15        0.67        2.47      1.32 o
   0   4  15       18.34       16.19      2.08 o
   1   4  15       10.11       10.24      1.52 o
   2   4  15       45.64       49.58      2.53 o
   3   4  15       18.17       17.42      2.46 o
   4   4  15        5.93        3.01      1.66 o
   5   4  15        0.11        0.96      1.61 o
 -12   5  15       28.50       36.85      4.09 o
 -11   5  15        1.74        2.69      1.33 o
 -10   5  15        0.58        2.81      1.29 o
  -9   5  15        9.07        8.50      1.84 o
  -8   5  15        0.01        0.01      1.03 o
  -7   5  15       10.38       13.24      1.66 o
  -6   5  15        4.32        5.33      1.32 o
  -5   5  15        5.00        3.54      1.99 o
  -4   5  15        0.00       -1.29      1.29 o
  -3   5  15        0.48        1.86      1.52 o
  -2   5  15       10.61       13.08      2.07 o
  -1   5  15       21.22       26.63      2.57 o
   0   5  15        2.13        3.93      1.53 o
   1   5  15        2.49        4.20      1.61 o
   2   5  15        3.57        4.28      1.82 o
   3   5  15       23.63       24.76      2.92 o
   4   5  15        8.25       10.11      3.18 o
   5   5  15        0.65        4.40      2.83 o
  -4   6  15        0.07        0.17      2.04 o
  -3   6  15       50.85       56.46      4.87 o
  -2   6  15       15.74       20.35      3.54 o
  -1   6  15        0.07        1.40      2.29 o
   0   6  15        3.30        7.73      2.67 o
   1   6  15        0.00        0.78      1.94 o
 -16   0  16        0.02        2.97      2.35 o
 -14   0  16        0.69        1.72      1.70 o
 -12   0  16       24.95       27.09      2.29 o
 -10   0  16        0.73       -1.25      1.25 o
  -8   0  16      827.89      785.45     20.34 o
  -6   0  16        0.29       -1.18      1.25 o
  -4   0  16        0.18        1.46      1.54 o
  -2   0  16        8.00        9.02      2.08 o
   0   0  16       21.46       27.55      2.94 o
   2   0  16        4.17        7.97      1.46 o
   4   0  16        0.90        0.20      1.61 o
   6   0  16        5.69        7.56      2.38 o
   8   0  16       21.08       27.00      3.69 o
 -17   1  16       72.01       93.29      6.38 o
 -16   1  16        1.64        0.00      1.42 o
 -15   1  16        2.26        3.35      1.55 o
 -14   1  16        0.26        0.18      1.04 o
 -13   1  16       27.67       26.36      1.66 o
 -12   1  16        6.95        4.48      1.27 o
 -11   1  16        9.19       11.67      1.43 o
 -10   1  16        2.11        1.62      0.92 o
  -9   1  16       91.30       75.04      2.77 o
  -8   1  16      298.65      287.56      7.01 o
  -7   1  16        4.59        0.52      1.13 o
  -6   1  16      198.24      191.23      5.38 o
  -5   1  16       10.22       11.20      1.65 o
  -4   1  16       22.36       23.21      2.02 o
  -3   1  16      164.20      154.81      4.83 o
  -2   1  16       35.44       30.67      1.81 o
  -1   1  16       16.15       14.66      1.40 o
   0   1  16       15.43       12.70      1.36 o
   1   1  16       11.76       11.41      1.33 o
   2   1  16       22.57       24.13      1.69 o
   3   1  16       15.40       14.75      1.46 o
   4   1  16      103.72      108.29      8.44 o
   5   1  16       12.01       13.88      2.94 o
   6   1  16        0.16        3.44      2.01 o
   7   1  16        0.27       -0.89      2.04 o
   8   1  16        8.56       10.00      1.99 o
   9   1  16        0.17        2.89      2.31 o
 -15   2  16        4.17        2.44      2.29 o
 -14   2  16        0.66       -0.39      1.29 o
 -13   2  16        0.19       -0.40      0.99 o
 -12   2  16       27.77       24.99      1.87 o
 -11   2  16       20.99       24.45      1.85 o
 -10   2  16       50.60       49.45      2.34 o
  -9   2  16       91.70       88.23      3.05 o
  -8   2  16       49.31       49.74      2.38 o
  -7   2  16       32.24       34.76      2.48 o
  -6   2  16       90.51       84.64      3.54 o
  -5   2  16       38.82       29.84      2.30 o
  -4   2  16      111.12      101.35      3.88 o
  -3   2  16      100.55       88.70      5.55 o
  -2   2  16      589.53      558.61     11.16 o
  -1   2  16      349.08      341.13      6.48 o
   0   2  16        0.78        1.00      0.98 o
   1   2  16        0.14        1.01      0.95 o
   2   2  16        0.69        1.76      1.04 o
   3   2  16        5.33        5.48      1.58 o
   4   2  16        2.35        7.04      1.73 o
   5   2  16        0.31       -0.37      1.84 o
   6   2  16       22.97       27.47      3.87 o
   7   2  16        0.08        5.18      2.67 o
 -15   3  16       13.45       22.15      3.66 o
 -14   3  16       11.32       14.72      2.19 o
 -13   3  16        0.00        2.18      2.93 o
 -12   3  16        1.71        3.16      1.17 o
 -11   3  16       22.98       23.77      1.91 o
 -10   3  16        1.08        1.64      1.01 o
  -9   3  16        8.88        8.33      1.34 o
  -8   3  16        1.06       -0.49      0.85 o
  -7   3  16       25.25       26.18      1.89 o
  -6   3  16      121.95      114.82      4.35 o
  -5   3  16       80.16       77.62      3.57 o
  -4   3  16      620.71      581.72     11.84 o
  -3   3  16        6.05        7.48      1.97 o
  -2   3  16      178.96      176.20      5.79 o
  -1   3  16        0.48        0.70      1.29 o
   0   3  16       72.78       71.16      2.81 o
   1   3  16        6.64        6.94      1.34 o
   2   3  16        0.81        2.73      1.20 o
   3   3  16        6.99        7.08      1.80 o
   4   3  16       30.96       34.28      4.36 o
   5   3  16        0.15       -1.03      2.06 o
   6   3  16       28.53       29.87      4.29 o
 -14   4  16       44.00       63.01      5.32 o
 -13   4  16       43.35       49.71      4.89 o
 -12   4  16       12.01       14.82      1.83 o
 -11   4  16        0.00        0.49      1.18 o
 -10   4  16        3.86        2.55      1.15 o
  -9   4  16       12.63       13.84      1.67 o
  -8   4  16       29.37       26.82      2.03 o
  -7   4  16       18.77       23.94      1.95 o
  -6   4  16       12.37       15.29      2.11 o
  -5   4  16        9.20       10.33      3.54 o
  -4   4  16       40.70       41.84      2.88 o
  -3   4  16      119.86      127.48      4.78 o
  -2   4  16       29.14       25.05      2.95 o
  -1   4  16       25.01       30.03      3.62 o
   0   4  16        0.03       -0.71      1.21 o
   1   4  16        7.20       10.40      1.61 o
   2   4  16       17.16       26.85      2.92 o
   3   4  16        7.80        8.28      2.10 o
   4   4  16        2.42        2.37      1.75 o
 -11   5  16       54.11       73.09      6.00 o
 -10   5  16        3.85        5.58      1.81 o
  -9   5  16       80.61       95.95      3.66 o
  -8   5  16       57.02       66.92      4.41 o
  -7   5  16        2.01        2.47      1.27 o
  -6   5  16        2.16        1.78      1.60 o
  -5   5  16        0.01        0.73      1.50 o
  -4   5  16       12.94       13.80      2.30 o
  -3   5  16        8.06        9.56      1.98 o
  -2   5  16        0.96        1.02      1.39 o
  -1   5  16        0.20        0.05      2.84 o
   0   5  16        0.38        1.55      1.43 o
   1   5  16       10.31       17.53      1.99 o
   2   5  16        0.32        0.28      2.37 o
 -15   0  17       21.09       26.12      3.81 o
 -13   0  17      155.67      169.48      5.63 o
 -11   0  17        6.72        7.93      2.11 o
  -9   0  17       18.80       24.77      3.03 o
  -7   0  17      370.85      325.12     10.81 o
  -5   0  17      269.31      220.47      8.40 o
  -3   0  17      362.67      318.86     10.64 o
  -1   0  17       16.96       15.19      2.64 o
   1   0  17       36.52       28.51      3.20 o
   3   0  17        1.90        1.83      1.78 o
   5   0  17       17.09       19.54      3.11 o
   7   0  17        0.10       -0.48      2.08 o
 -16   1  17       33.09       36.45      4.54 o
 -15   1  17       14.33       16.33      2.42 o
 -14   1  17       39.40       40.75      2.42 o
 -13   1  17       36.47       34.02      2.16 o
 -12   1  17        0.81        1.98      1.05 o
 -11   1  17        0.70       -0.20      0.89 o
 -10   1  17       30.24       26.12      1.90 o
  -9   1  17        0.04       -0.39      1.02 o
  -8   1  17       39.96       36.78      3.24 o
  -7   1  17       39.82       37.09      2.51 o
  -6   1  17      270.50      257.36      6.65 o
  -5   1  17      110.48      104.27      7.19 o
  -4   1  17        0.96        0.40      1.14 o
  -3   1  17       15.12       10.18      1.69 o
  -2   1  17       73.35       62.05      3.07 o
  -1   1  17      123.98      109.26      5.04 o
   0   1  17        7.63        8.80      1.71 o
   1   1  17       25.21       29.93      1.92 o
   2   1  17        0.70        2.06      1.00 o
   3   1  17        0.00        0.70      1.23 o
   4   1  17        0.73        1.54      2.06 o
   5   1  17        0.66       -0.85      1.75 o
   6   1  17       40.11       49.22      4.66 o
   7   1  17        7.13        8.78      3.03 o
 -15   2  17        0.10        0.98      2.09 o
 -14   2  17       17.54       18.59      2.36 o
 -13   2  17        2.46        1.50      1.16 o
 -12   2  17        0.30        1.99      1.10 o
 -11   2  17       47.42       48.28      2.74 o
 -10   2  17        2.09        1.80      1.04 o
  -9   2  17       28.70       28.71      1.99 o
  -8   2  17        0.96        1.44      1.15 o
  -7   2  17        8.81        9.04      1.65 o
  -6   2  17        1.55        0.46      1.37 o
  -5   2  17       90.74       81.93      3.58 o
  -4   2  17        2.31        1.91      1.27 o
  -3   2  17       20.14       24.95      2.26 o
  -2   2  17        7.16        6.70      1.28 o
  -1   2  17        8.19        8.96      1.38 o
   0   2  17       21.25       21.36      1.78 o
   1   2  17      133.85      135.08      4.13 o
   2   2  17       48.78       53.60      2.68 o
   3   2  17       12.50       14.79      2.67 o
   4   2  17       13.04       17.72      4.82 o
   5   2  17        1.34        1.68      2.31 o
   6   2  17        6.16        2.44      2.47 o
 -15   3  17       27.12       31.95      4.06 o
 -14   3  17        0.15       -0.74      2.12 o
 -13   3  17        4.57        6.97      1.48 o
 -12   3  17       22.31       26.87      2.11 o
 -11   3  17        0.16        0.44      1.13 o
 -10   3  17        0.17        0.30      1.00 o
  -9   3  17       14.55       14.70      1.65 o
  -8   3  17       16.35       18.88      2.30 o
  -7   3  17        3.00        3.51      1.38 o
  -6   3  17       21.18       26.42      2.67 o
  -5   3  17        3.16        2.31      1.45 o
  -4   3  17      117.29      119.29      4.55 o
  -3   3  17        1.83        1.04      1.32 o
  -2   3  17       14.12       13.46      1.94 o
  -1   3  17      138.14      123.35      3.75 o
   0   3  17       62.40       63.11      2.76 o
   1   3  17       11.17       13.00      1.64 o
   2   3  17        1.47        3.76      1.63 o
   3   3  17        1.26        0.17      1.68 o
   4   3  17       14.85       21.34      4.17 o
   5   3  17        1.33        3.10      2.74 o
 -12   4  17       19.06       34.57      4.32 o
 -11   4  17        0.01        0.90      1.20 o
 -10   4  17        3.04        2.63      1.24 o
  -9   4  17       37.81       38.62      2.44 o
  -8   4  17        0.61        1.63      1.12 o
  -7   4  17        1.28        0.41      1.33 o
  -6   4  17       20.80       18.06      2.29 o
  -5   4  17        0.58        0.27      1.38 o
  -4   4  17        1.48        0.25      1.27 o
  -3   4  17        3.06        4.14      1.71 o
  -2   4  17        0.04        0.77      1.35 o
  -1   4  17        1.82        2.32      1.44 o
   0   4  17       24.59       32.13      2.27 o
   1   4  17        0.63        1.81      1.26 o
   2   4  17        1.69        1.68      1.72 o
   3   4  17        0.01        1.55      2.32 o
   4   4  17        0.33       -0.22      2.21 o
  -9   5  17        0.95        2.58      1.89 o
  -8   5  17        4.03        6.06      2.29 o
  -6   5  17        9.02        8.70      3.00 o
  -5   5  17        0.42       -0.18      2.18 o
  -4   5  17        0.02       -0.29      2.17 o
  -3   5  17       16.01       21.08      3.37 o
  -2   5  17        1.59        1.54      2.18 o
  -1   5  17       24.30       26.93      3.66 o
   0   5  17       57.64       62.82      4.97 o
 -14   0  18       80.96      101.92      4.58 o
 -12   0  18       32.40       36.02      3.78 o
 -10   0  18        2.28        0.85      1.58 o
  -8   0  18        0.77       -0.12      1.57 o
  -6   0  18       78.85       73.45      4.81 o
  -4   0  18       95.67       96.44      5.43 o
  -2   0  18       45.16       51.00      4.09 o
   0   0  18       84.00       80.12      5.06 o
   2   0  18      148.16      161.19      7.22 o
 -15   1  18      238.85      281.51     10.67 o
 -14   1  18       62.00       68.16      3.05 o
 -13   1  18        0.77        2.81      1.21 o
 -12   1  18        1.43        1.66      1.13 o
 -11   1  18        0.56        2.20      1.28 o
 -10   1  18        4.73        2.60      1.31 o
  -9   1  18       22.68       20.60      2.14 o
  -8   1  18       40.70       37.61      2.61 o
  -7   1  18       25.73       23.04      2.22 o
  -6   1  18        0.10       -0.99      0.99 o
  -5   1  18       88.13       85.86      3.68 o
  -4   1  18        4.52        4.59      1.44 o
  -3   1  18       36.08       32.40      2.58 o
  -2   1  18       13.56       16.78      1.99 o
  -1   1  18       57.81       64.92      3.25 o
   0   1  18        8.53       15.36      1.97 o
   1   1  18       57.17       71.90      4.86 o
   2   1  18       50.23       50.24      2.92 o
   3   1  18        7.27        7.93      1.84 o
   4   1  18       11.67       11.39      2.77 o
   5   1  18        0.00        1.12      2.24 o
   6   1  18       21.14       35.45      4.34 o
 -15   2  18        2.31        2.64      2.47 o
 -14   2  18        0.16        1.15      2.03 o
 -13   2  18       10.91       11.98      1.71 o
 -12   2  18       17.20       18.60      1.85 o
 -11   2  18        0.35        0.21      1.08 o
 -10   2  18       24.71       26.48      2.03 o
  -9   2  18        2.82        3.86      1.43 o
  -8   2  18        0.00        0.99      1.20 o
  -7   2  18        2.22        2.01      1.33 o
  -6   2  18        4.37        7.73      1.65 o
  -5   2  18       24.79       24.88      2.34 o
  -4   2  18       16.19       16.18      2.05 o
  -3   2  18        9.45        7.94      1.70 o
  -2   2  18       38.88       34.10      2.60 o
  -1   2  18       19.21       17.88      1.73 o
   0   2  18       25.80       25.14      1.96 o
   1   2  18       15.93       16.87      1.77 o
   2   2  18       60.51       69.35      3.75 o
   3   2  18        0.01        0.43      1.52 o
   4   2  18        0.67        0.68      2.15 o
   5   2  18        0.64       -0.86      2.15 o
 -13   3  18        9.99       16.50      2.40 o
 -12   3  18        1.55        1.00      1.55 o
 -11   3  18        7.06       10.60      1.58 o
 -10   3  18        0.65       -0.36      1.05 o
  -9   3  18       91.52       97.79      5.07 o
  -8   3  18        0.01        0.62      1.33 o
  -7   3  18        0.31       -0.13      1.84 o
  -6   3  18        0.47        2.09      1.35 o
  -5   3  18        1.59        2.01      1.36 o
  -4   3  18        0.78       -0.37      2.32 o
  -3   3  18        9.49        7.78      1.73 o
  -2   3  18       59.94       62.73      2.92 o
  -1   3  18        9.98        9.23      2.61 o
   0   3  18        0.57        3.13      1.30 o
   1   3  18       11.75       13.93      1.78 o
   2   3  18        2.26        0.88      2.13 o
   3   3  18       33.19       43.54      6.25 o
 -11   4  18        1.52        0.61      2.23 o
 -10   4  18        0.29       -0.78      1.42 o
  -9   4  18        4.41        8.30      1.96 o
  -8   4  18       13.96       15.65      2.57 o
  -7   4  18        2.26        3.58      1.61 o
  -6   4  18        2.85        4.61      1.88 o
  -5   4  18       34.73       33.11      2.93 o
  -4   4  18       23.80       23.41      2.54 o
  -3   4  18       22.45       20.55      2.85 o
  -2   4  18        1.13        1.37      1.43 o
  -1   4  18        1.24        1.34      1.20 o
   0   4  18        6.96        7.29      1.84 o
   1   4  18        0.38        3.89      2.67 o
 -13   0  19       68.47       80.40      5.57 o
 -11   0  19       48.76       58.25      4.81 o
  -9   0  19        8.07        9.35      2.52 o
  -7   0  19      347.32      347.01     11.95 o
  -5   0  19       95.17       86.16      5.48 o
  -3   0  19        0.00        1.21      1.98 o
  -1   0  19        8.75        5.20      2.21 o
   1   0  19        0.05        1.81      1.83 o
 -15   1  19        0.95        3.43      2.37 o
 -14   1  19       10.82       16.56      2.42 o
 -13   1  19       31.41       33.87      2.88 o
 -12   1  19        5.08        6.95      1.72 o
 -11   1  19        1.35        1.83      2.59 o
 -10   1  19        3.12        2.42      1.44 o
  -9   1  19       41.07       44.24      2.94 o
  -8   1  19       20.46       20.17      2.24 o
  -7   1  19        0.46       -0.58      1.61 o
  -6   1  19        5.34        9.20      2.38 o
  -5   1  19      148.97      160.79      5.26 o
  -4   1  19       22.16       21.95      2.27 o
  -3   1  19       80.42       84.66      3.78 o
  -2   1  19        3.44        3.44      1.45 o
  -1   1  19        1.90        3.36      1.44 o
   0   1  19       47.42       44.73      2.92 o
   1   1  19       31.34       34.02      2.65 o
   2   1  19       15.08       18.92      3.21 o
 -14   2  19       16.37       20.08      3.50 o
 -13   2  19        7.26        5.53      2.21 o
 -12   2  19       10.24       11.59      2.15 o
 -11   2  19        8.53        8.82      1.94 o
 -10   2  19        2.55        3.90      1.57 o
  -9   2  19        0.03        1.40      1.78 o
  -8   2  19        2.91        3.61      1.55 o
  -7   2  19       13.54       11.52      1.97 o
  -6   2  19        5.44        5.04      1.56 o
  -5   2  19       21.64       22.07      2.37 o
  -4   2  19       24.98       24.65      3.58 o
  -3   2  19        3.25        5.40      1.61 o
  -2   2  19       29.40       29.25      4.36 o
  -1   2  19      123.77      140.52      4.97 o
   0   2  19       22.13       29.32      2.61 o
   1   2  19        1.65        3.57      1.30 o
   2   2  19        1.98        3.13      1.62 o
   3   2  19       22.56       29.84      3.54 o
   4   2  19        0.18       -0.46      2.04 o
 -12   3  19       10.30       14.34      3.24 o
 -11   3  19        1.53       -0.12      1.94 o
 -10   3  19       11.29       14.47      2.29 o
  -9   3  19        0.15        0.51      1.38 o
  -8   3  19        0.37       -0.48      1.36 o
  -7   3  19        0.21        1.36      1.68 o
  -6   3  19       99.93      115.79      4.71 o
  -5   3  19       16.05       17.81      2.26 o
  -4   3  19        0.02        0.26      2.04 o
  -3   3  19        9.04        5.63      1.36 o
  -2   3  19        0.00        0.00      1.10 o
  -1   3  19       48.32       45.94      3.28 o
   0   3  19        0.19        1.33      1.23 o
   1   3  19       16.67       18.44      1.98 o
   2   3  19        2.38       -1.09      1.51 o
  -2   4  19        0.61        0.25      2.38 o
  -1   4  19       36.78       32.00      4.35 o
 -12   0  20      287.14      313.14     11.75 o
 -10   0  20        0.55       -0.72      1.86 o
  -8   0  20        0.00        0.03      1.98 o
  -6   0  20       10.92        8.10      2.54 o
  -4   0  20      142.09      160.49      7.68 o
  -2   0  20       19.23       20.00      3.26 o
   0   0  20        0.75        0.61      1.95 o
 -12   1  20        1.39       -0.26      2.26 o
 -11   1  20        1.59        0.75      1.43 o
 -10   1  20        0.73        2.40      2.17 o
  -9   1  20        0.17        3.86      1.58 o
  -8   1  20       10.28       11.20      2.00 o
  -7   1  20       18.42       18.01      2.26 o
  -6   1  20       10.38       12.58      2.00 o
  -5   1  20       32.75       36.83      2.82 o
  -4   1  20        3.36        0.97      1.33 o
  -3   1  20       16.85       21.95      2.33 o
  -2   1  20       42.51       48.05      3.41 o
  -1   1  20       38.09       47.20      3.06 o
   0   1  20       31.69       38.93      2.90 o
   1   1  20       37.54       44.97      3.04 o
   2   1  20       17.56       19.55      3.44 o
 -10   2  20        0.42        0.46      2.06 o
  -9   2  20       11.19       17.67      2.39 o
  -8   2  20       40.04       45.06      3.18 o
  -7   2  20       26.78       26.10      2.59 o
  -6   2  20        0.09       -1.25      1.25 o
  -5   2  20        4.30        8.26      3.50 o
  -4   2  20        3.29        6.37      1.66 o
  -3   2  20       13.89       19.74      3.98 o
  -2   2  20        0.20        2.85      1.50 o
  -1   2  20       14.33       22.01      2.46 o
   0   2  20        0.01       -0.08      1.35 o
   1   2  20        2.49        1.58      1.61 o
   2   2  20       28.60       33.75      4.18 o
  -3   3  20       71.43       83.06      5.58 o
  -2   3  20       74.40       86.40      5.71 o
  -1   3  20       15.41       21.46      3.34 o
   0   3  20        4.73        9.17      2.67 o
  -7   0  21       80.47       93.08      6.17 o
  -5   0  21       44.72       43.11      4.46 o
  -3   0  21       16.48       14.11      3.03 o
  -1   0  21       21.47       28.29      3.83 o
   1   0  21        9.70       15.17      3.01 o
  -6   1  21        2.03        0.88      2.00 o
  -5   1  21        8.22        8.57      2.63 o
  -4   1  21       21.67       30.24      5.20 o
  -3   1  21        0.29        0.25      1.35 o
  -2   1  21       23.21       30.30      2.93 o
  -1   1  21       12.84       13.24      3.12 o
   0   1  21        0.85       -0.48      1.95 o
 
